# Supplementary material for: cellMCD Effectively Discovers Drug Resistance and Sensitivity Genes for Acute Myeloid Leukemia
Source: Genes (Basel). 2026 Jan 1;17(1):49. doi: 10.3390/genes17010049 (PMC12841039; doi:10.3390/genes17010049)
Supplement: Supplementary file 1 [file genes-17-00049-s001.zip]

Archive with 3 entries (3 files):
- sim-script.R
- Supplementary_Materials_2025_09_30_revised.pdf
- Supplementary_Tables_2025_09_30.xlsx
