# Supplementary material for: cellMCD Effectively Discovers Drug Resistance and Sensitivity Genes for Acute Myeloid Leukemia
Source: Genes (Basel). 2026 Jan 1;17(1):49. doi: 10.3390/genes17010049 (PMC12841039; doi:10.3390/genes17010049)
Supplement: Supplementary file 1 [file genes-17-00049-s001.zip › sim-script.R]

# perform a series of simulations over
# all combinations of user-specified values 
# for the parameters

sim.series=function(r=100,
                    m=1000,
                    d=c(5,10),
                    perout=c(0.01,0.05),
                    farout=c(0.25,0.50),
                    outlierType=c("casewise",
                                  "cellwiseStructured",
                                  "both"),
                    corrType=c("independent","ALYZ","A09"),
                    u=0:10000/10000,
                    seed=NULL)
  
{
  sim.settings=expand.grid(d=d,
                           perout=perout,
                           farout=farout,
                           outlierType=outlierType,
                           corrType=corrType)
  set.seed(seed)
  nsett=nrow(sim.settings)
  res.list=vector("list",nsett)
  auc.mtx=matrix(NA,nsett,3)
  for (i in 1:nsett)
  {
    sim.res=try(sim.metaZ(r=r,m=m,
                          d=sim.settings$d[i],
                          perout=sim.settings$perout[i],
                          farout=sim.settings$farout[i],
                          outlierType=sim.settings$outlierType[i],
                          corrType=sim.settings$corrType[i],
                          u=u))
    if (class(sim.res)!="try-error")
    {
      res.list[[i]]=list(S=sim.res$S,
                         roc.mtx=sim.res$roc.mtx)
      auc.mtx[i,]=sim.res$auc
    }
    
  }
  colnames(auc.mtx)=names(sim.res$auc)
  
  res.mtx=cbind.data.frame(sim.settings,auc.mtx)
  
  full.res=list(res.mtx=res.mtx,
                res.list=res.list)
  
  return(full.res)
}

#################################

sim.metaZ=function(r=100,                  # number of simulation reps
                   m=1000,                 # number of markers
                   d=5,                    # dimension
                   perout=0.05,            # percentage outliers
                   farout=0.5,             # how far out are the outliers
                   outlierType="casewise", # type of outlier
                   corrType="ALYZ",        # correlation type, see generateCorMat of cellWise package
                   u=0:10000/10000,        # u-grid for EDFs
                   seed=NULL)              # initial random seed
  
{
  seed0=seed
  S=matrix(0,d,d)
  diag(S)=1
  if (corrType!="independent")
    S=generateCorMat(d,corrType,seed=seed)
  
  Zsim=gen.Zmtx(m,d,S,perout,farout,outlierType)
  h=attr(Zsim,"h")
  # mZ.result=metaZ(Zsim$X)
  mZ.result=cwMCD(Zsim$X)
  
  pm=evaluate.performance(mZ.result,h)
  this.auc=attr(pm,"auc")
  
  auc.lbls=names(this.auc)
  lvl.lbls=paste0("lvl_",auc.lbls)
  pwr.lbls=paste0("pwr_",auc.lbls)
  
  this.roc=matrix(NA,length(u),length(this.auc))
  colnames(this.roc)=auc.lbls
  for (j in 1:length(this.auc))
  {
    
    this.roc[,auc.lbls[j]]=approx(pm[,lvl.lbls[j]],
                                  pm[,pwr.lbls[j]],
                                  xout=u)$y
  }
  
  auc=this.auc
  roc.mtx=this.roc
  
  for (i in 1:(r-1))
  {
    Zsim=gen.Zmtx(m,d,S,perout,farout,outlierType)
    h=attr(Zsim,"h")
    # mZ.result=metaZ(Zsim$X)
    mZ.result=cwMCD(Zsim$X)
    pm=evaluate.performance(mZ.result,h)
    this.auc=attr(pm,"auc")
    for (j in 1:length(auc))
    {
      
      this.roc[,j]=approx(pm[,lvl.lbls[j]],
                          pm[,pwr.lbls[j]],
                          xout=u)$y
    }
    
    auc=auc+this.auc
    roc.mtx=roc.mtx+this.roc
    
    
  }
  
  auc=auc/r
  roc.mtx=roc.mtx/r
  roc.mtx=cbind(u,roc.mtx)
  colnames(roc.mtx)=c("lvl",names(auc))
  
  res=list(auc=auc,
           roc.mtx=roc.mtx,
           pm=pm,
           S=S,m=m,
           d=d,
           perout=perout,
           farout=farout,
           outlierType=outlierType,
           seed=seed0)
  
  return(res)
}

#################################

gen.Zmtx=function(m,d,Sigma,
                  perout,farout,
                  outlierType)
  
{
  mu=rep(0,d)
  Zsim=generateData(m,d,
                    mu=mu,
                    Sigma=Sigma,
                    perout,
                    farout,
                    outlierType)
  
  h=rep(0,m)
  if (!is.null(Zsim$indrows))
  {
    h[Zsim$indrows]=1
    n.out=length(Zsim$indrows)
    Zsim$X[Zsim$indrows,]=Zsim$X[Zsim$indrows,]+rnorm(n.out*d)
  }
  if (!is.null(Zsim$indcells))
  {
    indrows=unique((Zsim$indcells-1)%%m+1)
    h[indrows]=1
    Zsim$X[indrows,]=Zsim$X[indrows,]+rnorm(length(indrows)*d)
  }
  attr(Zsim,"h")=h
  return(Zsim)
}

#################################

# install.packages("cellWise")
library(cellWise) # Rousseauw's cellwise MCD library

cwMCD=function(X,alpha=0.75,quant=0.99,
               crit=1e-4,noCits=100,lmin=1e-4,
               checkPars=list())
  
{
  if (is.null(rownames(X))) rownames(X)=paste0("row_",1:nrow(X))
  if (is.null(colnames(X))) colnames(X)=paste0("clm_",1:ncol(X))
  
  # cellMCD
  cw.res=cellMCD(X,alpha,quant,crit,noCits,lmin,checkPars)
  mhd=mahalanobis(X,cw.res$mu,cw.res$S)
  p.mhd=pchisq(mhd,ncol(X),lower.tail=F)
  mhc=sqrt(mhd/ncol(X))
  
  # maximum MCD Z stat
  which.max.Z=apply(abs(cw.res$Zres),1,which.max)
  max.mcd.Z.clm=colnames(X)[which.max.Z]
  max.mcd.Z.value=rep(NA,nrow(X))
  for (i in 1:nrow(X))
    max.mcd.Z.value[i]=cw.res$Zres[i,which.max.Z[i]]
  
  
  # maximum input X
  which.max.X=apply(abs(X),1,which.max)
  max.input.X.clm=colnames(X)[which.max.X]
  max.input.X.value=rep(NA,nrow(X))
  for (i in 1:nrow(X))
    max.input.X.value[i]=X[i,max.input.X.clm[i]]
  
  
  # Fisher's test
  P=2*pnorm(-abs(X))
  fisher.stat=rowSums(-2*log(P))
  fisher.crit=sqrt(fisher.stat/(2*ncol(P)))
  p.fisher=pchisq(fisher.stat,2*ncol(P),lower.tail=F)
  
  # sum of squared z-statistics
  ssZ.stat=rowSums(X^2)
  ssZ.crit=sqrt(ssZ.stat/ncol(P))
  ssZ.pval=pchisq(ssZ.stat,ncol(P),lower.tail=F)
  
  
  res.tbl=cbind.data.frame(X,
                           max.abs.X.column=max.input.X.clm,
                           max.abs.X.value=max.input.X.value,
                           fisher.stat=fisher.stat,
                           fisher.crit=fisher.crit,
                           fisher.pval=p.fisher,
                           SSz.stat=ssZ.stat,
                           SSz.crit=ssZ.crit,
                           ssZ.pval=ssZ.pval,
                           mcd.dist=mhd,
                           mcd.crit=mhc,
                           mcd.pval=p.mhd,
                           max.MCD.Z.column=max.mcd.Z.clm,
                           max.MCD.Z.value=max.mcd.Z.value,
                           Z.mcd=cw.res$Zres)
  
  rownames(res.tbl)=rownames(X)
  colnames(res.tbl)=c(paste0("input.",colnames(X)),
                      "max.abs.X.column","max.abs.X.value",
                      "fisher.stat","fisher.crit","fisher.pval",
                      "SSz.stat","SSz.crit","SSz.pval",
                      "MCD.stat","MCD.crit","MCD.pval",
                      "max.MCD.Z.column","max.MCD.Z.value",
                      paste0("MCD.Z.",colnames(X)))
  
  return(res.tbl)
  
}


#################################
# Evaluate performance for a simulated data set

evaluate.performance=function(mZ.result, # result of metaZ
                              h)            # hypothesis indicator (0=null, 1=non-null)
{
  clms=colnames(mZ.result)
  res=cbind(mZ.result,h=h)
  colnames(res)=c(clms,"h")
  na.clms=colMeans(is.na(res))
  m=nrow(res)
  crit.clms=grep(".crit",clms,fixed=T,value=T)
  pwr=lvl=matrix(NA,m,length(crit.clms))
  auc=rep(NA,length(crit.clms))
  names(auc)=crit.clms
  colnames(pwr)=colnames(lvl)=crit.clms
  nas=na.clms[crit.clms]
  
  
  for (cr in crit.clms)
  {
    ord=rev(order(res[,cr]))
    F1=cumsum(res[ord,"h"]%in%1)
    F1=F1/F1[m]
    F0=cumsum(res[ord,"h"]%in%0)
    F0=F0/F0[m]
    u0=!duplicated(F0)
    x=c(0,F0[u0],1)
    y=c(0,F1[u0],1)
    dx=diff(x)
    hy=(y[-1]+y[-length(y)])/2
    auc[cr]=sum(dx*hy)
    pwr[ord,cr]=F1
    lvl[ord,cr]=F0
  }
  colnames(pwr)=paste0("pwr_",crit.clms)
  colnames(lvl)=paste0("lvl_",crit.clms)
  
  res=cbind(res,pwr,lvl)
  attr(res,"auc")=auc
  
  return(res)
}

###########################
# Simulation series for a paper
# 
sim.tbl=sim.series(r=2,
                   m=1000,
                   d=c(5,10),
                   perout=0.01,
                   farout=0.25)

# library(writexl)
# write_xlsx(sim.tbl$res.mtx,
#            sim.file)
