# Supplementary material for: cellMCD Effectively Discovers Drug Resistance and Sensitivity Genes for Acute Myeloid Leukemia
Source: Genes (Basel). 2026 Jan 1;17(1):49. doi: 10.3390/genes17010049 (PMC12841039; doi:10.3390/genes17010049)
Supplement: Supplementary file 1 [file genes-17-00049-s001.zip › Supplementary_Tables_2025_09_30.xlsx]

## Sheet: Table S1
Dimension(d)	Percentage Outliers (perout)	Gamma	Outlier Type	Correlation Type	cellMCD Criterion	SSz	Fisher's Criterion
5	0.01	0.25	Rows	Independent	0.877312	0.880415	0.869977
10	0.01	0.25	Rows	Independent	0.999539	0.999539	0.999524
5	0.05	0.25	Rows	Independent	0.863821	0.878881	0.868202
10	0.05	0.25	Rows	Independent	0.999476	0.999479	0.999464
5	0.01	0.5	Rows	Independent	0.998649	0.998713	0.99821
10	0.01	0.5	Rows	Independent	0.999545	0.999545	0.999545
5	0.05	0.5	Rows	Independent	0.998415	0.998598	0.997997
10	0.05	0.5	Rows	Independent	0.999484	0.999484	0.999484
5	0.01	0.25	Entries	Independent	0.726391	0.7273	0.725647
10	0.01	0.25	Entries	Independent	0.83231	0.834297	0.832136
5	0.05	0.25	Entries	Independent	0.725001	0.725949	0.724129
10	0.05	0.25	Entries	Independent	0.828061	0.830201	0.827886
5	0.01	0.5	Entries	Independent	0.739414	0.74032	0.738813
10	0.01	0.5	Entries	Independent	0.836327	0.838425	0.836382
5	0.05	0.5	Entries	Independent	0.734144	0.735738	0.734122
10	0.05	0.5	Entries	Independent	0.833801	0.83624	0.834187
5	0.01	0.25	Both	Independent	0.757075	0.75808	0.755003
10	0.01	0.25	Both	Independent	0.848162	0.850006	0.847839
5	0.05	0.25	Both	Independent	0.753122	0.75546	0.752099
10	0.05	0.25	Both	Independent	0.847707	0.849577	0.847612
5	0.01	0.5	Both	Independent	0.781475	0.782399	0.781232
10	0.01	0.5	Both	Independent	0.852138	0.854136	0.852277
5	0.05	0.5	Both	Independent	0.781783	0.782899	0.781562
10	0.05	0.5	Both	Independent	0.852376	0.854492	0.852697
5	0.01	0.25	Rows	ALYZ	0.904358	0.540206	0.532819
10	0.01	0.25	Rows	ALYZ	0.952473	0.597219	0.591201
5	0.05	0.25	Rows	ALYZ	0.89102	0.546867	0.540135
10	0.05	0.25	Rows	ALYZ	0.978333	0.628436	0.620506
5	0.01	0.5	Rows	ALYZ	0.945233	0.598281	0.586453
10	0.01	0.5	Rows	ALYZ	0.997202	0.785364	0.77666
5	0.05	0.5	Rows	ALYZ	0.918607	0.602221	0.594709
10	0.05	0.5	Rows	ALYZ	0.994963	0.772846	0.76673
5	0.01	0.25	Entries	ALYZ	0.932244	0.729896	0.723112
10	0.01	0.25	Entries	ALYZ	0.969499	0.819249	0.814228
5	0.05	0.25	Entries	ALYZ	0.936917	0.726741	0.718779
10	0.05	0.25	Entries	ALYZ	0.952758	0.819195	0.814939
5	0.01	0.5	Entries	ALYZ	0.933349	0.737283	0.731553
10	0.01	0.5	Entries	ALYZ	0.97387	0.82043	0.814957
5	0.05	0.5	Entries	ALYZ	0.930413	0.733719	0.728261
10	0.05	0.5	Entries	ALYZ	0.96619	0.816805	0.810811
5	0.01	0.25	Both	ALYZ	0.925991	0.694502	0.689589
10	0.01	0.25	Both	ALYZ	0.98055	0.80029	0.794957
5	0.05	0.25	Both	ALYZ	0.919692	0.693154	0.68727
10	0.05	0.25	Both	ALYZ	0.960375	0.797959	0.794102
5	0.01	0.5	Both	ALYZ	0.927521	0.709707	0.703344
10	0.01	0.5	Both	ALYZ	0.962829	0.82145	0.817729
5	0.05	0.5	Both	ALYZ	0.947549	0.707347	0.700057
10	0.05	0.5	Both	ALYZ	0.963588	0.817629	0.813923
5	0.01	0.25	Rows	A09	0.964209	0.632601	0.612335
10	0.01	0.25	Rows	A09	0.998615	0.719097	0.698792
5	0.05	0.25	Rows	A09	0.963535	0.633878	0.613528
10	0.05	0.25	Rows	A09	0.998569	0.71741	0.69674
5	0.01	0.5	Rows	A09	0.981201	0.69009	0.669794
10	0.01	0.5	Rows	A09	0.999514	0.875332	0.861566
5	0.05	0.5	Rows	A09	0.980196	0.695478	0.675214
10	0.05	0.5	Rows	A09	0.999472	0.875798	0.862185
5	0.01	0.25	Entries	A09	0.973668	0.738179	0.719664
10	0.01	0.25	Entries	A09	0.997702	0.784578	0.766773
5	0.05	0.25	Entries	A09	0.971423	0.736131	0.717566
10	0.05	0.25	Entries	A09	0.997027	0.783036	0.765279
5	0.01	0.5	Entries	A09	0.973945	0.745074	0.726693
10	0.01	0.5	Entries	A09	0.997799	0.788151	0.770673
5	0.05	0.5	Entries	A09	0.972706	0.742433	0.724167
10	0.05	0.5	Entries	A09	0.997088	0.785792	0.768226
5	0.01	0.25	Both	A09	0.971271	0.718174	0.699449
10	0.01	0.25	Both	A09	0.997765	0.780474	0.762616
5	0.05	0.25	Both	A09	0.970154	0.718538	0.699737
10	0.05	0.25	Both	A09	0.99759	0.77736	0.759293
5	0.01	0.5	Both	A09	0.974695	0.736454	0.717743
10	0.01	0.5	Both	A09	0.998086	0.796742	0.779557
5	0.05	0.5	Both	A09	0.974686	0.736235	0.717609
10	0.05	0.5	Both	A09	0.997704	0.795787	0.778573

## Sheet: Table S2
id	input.AraC	input.Dauno	input.Etop	max.abs.X.column	max.abs.X.value	fisher.stat	fisher.crit	fisher.pval	SSz.stat	SSz.crit	SSz.pval	MCD.stat	MCD.crit	MCD.pval	max.MCD.Z.column	max.MCD.Z.value	MCD.Z.AraC	MCD.Z.Dauno	MCD.Z.Etop
KEAP1	2.50964	1.23734	9.46685	ML2_Etop	9.46685	106.487	4.21282	1.10779e-20	97.4506	5.69943	5.49035e-21	144.262	6.9345	4.55466e-31	ML2_Etop	12.9561	2.45884	0.291616	12.9561
Gene_1759	3.16428	5.21263	7.29033	ML2_Etop	7.29033	101.536	4.11371	1.19972e-19	90.333	5.48735	1.85793e-19	62.2054	4.55358	1.98587e-13	ML2_Etop	5.41651	2.75907	4.11097	5.41651
SLC29A1	9.26566	1.86616	1.32601	ML2_AraC	9.26566	99.7165	4.07669	2.87544e-19	91.0933	5.51039	1.27563e-19	104.117	5.89117	2.02297e-22	ML2_AraC	10.7053	10.7053	1.43545	0.341459
ZNF451	0.551703	-4.65501	-5.33797	ML2_Etop	-5.33797	58.7257	3.12852	8.16583e-11	50.4675	4.10152	6.35242e-11	49.3023	4.0539	1.12478e-10	ML2_Etop	-7.20211	0.612746	-5.86073	-7.20211
Gene_963	-5.67791	-2.65101	-2.8963	ML2_AraC	-5.67791	57.0298	3.08301	1.80169e-10	47.6551	3.9856	2.52155e-10	36.2792	3.47751	6.53671e-08	ML2_AraC	-4.97112	-4.97112	-2.04424	-2.13624
DCTD	6.12901	1.87476	2.19219	ML2_AraC	6.12901	54.4171	3.01156	6.078e-10	45.8851	3.91089	5.99958e-10	41.9866	3.74106	4.0384e-09	ML2_AraC	6.40597	6.40597	0.633396	1.63997
Gene_96	3.09281	3.66823	4.56845	ML2_Etop	4.56845	53.5284	2.98687	9.18266e-10	43.8921	3.82501	1.59099e-09	26.6271	2.97921	7.04805e-06	ML2_Etop	3.3984	2.69658	2.9021	3.3984
CDKN2C	-2.04292	-3.50993	-4.23354	ML2_Etop	-4.23354	43.1656	2.68221	1.08166e-07	34.416	3.38704	1.61839e-07	21.7091	2.69005	7.49851e-05	ML2_Etop	-4.40972	-2.31306	-3.17344	-4.40972
Gene_501	2.53939	-3.21565	-3.3245	ML2_Etop	-3.3245	36.3473	2.46128	2.35958e-06	27.8412	3.04637	3.92178e-06	39.7357	3.6394	1.2122e-08	ML2_Dauno	-2.48621	2.21277	-2.48621	-2.45372
ABCC1	-0.897362	-2.07905	-4.84806	ML2_Etop	-4.84806	35.7418	2.44069	3.09412e-06	28.6314	3.0893	2.67659e-06	29.9148	3.15778	1.43819e-06	ML2_Etop	-5.61818	-0.114374	-2.0154	-5.61818
CKS1B	2.81745	1.01477	4.101	ML2_Etop	4.101	33.1996	2.35229	9.59818e-06	25.786	2.93178	1.0574e-05	26.6325	2.97951	7.02978e-06	ML2_Etop	5.27676	2.94819	1.16619	5.27676
Gene_308	-0.863858	-3.96713	-2.75912	ML2_Dauno	-3.96713	31.2536	2.28231	2.26734e-05	24.0971	2.83414	2.38406e-05	18.598	2.48984	0.000331042	ML2_Dauno	-4.31814	-0.983501	-4.31814	-3.11014
Gene_796	1.39172	2.59646	3.79575	ML2_Etop	3.79575	30.5932	2.25807	3.03084e-05	23.0862	2.77406	3.8746e-05	16.9399	2.37626	0.000727146	ML2_Etop	3.42041	0.410685	2.49765	3.42041
Gene_690	0.531989	4.81057	0.947422	ML2_Dauno	4.81057	29.9903	2.23571	3.94758e-05	24.3222	2.84735	2.13947e-05	35.5343	3.44162	9.3936e-08	ML2_Dauno	6.05813	0.124603	6.05813	0.977046
Gene_412	-3.50474	0.10696	3.37253	ML2_AraC	-3.50474	29.9642	2.23473	3.99289e-05	23.6686	2.80883	2.9293e-05	48.8608	4.03571	1.39654e-10	ML2_Etop	4.97904	-4.40739	0.161883	4.97904
Gene_885	-1.36285	-2.76499	-3.40906	ML2_Etop	-3.40906	28.5183	2.18015	7.50289e-05	21.1242	2.65356	9.92055e-05	13.9661	2.15763	0.00295171	ML2_Etop	-3.69385	-1.54619	-2.61249	-3.69385
Gene_675	-2.98025	-2.56108	-2.27644	ML2_AraC	-2.98025	28.3853	2.17506	7.94924e-05	20.6232	2.62191	0.000126054	12.4692	2.03873	0.00593707	ML2_AraC	-2.23199	-2.23199	-1.44223	-1.18559
Gene_938	-2.1445	-3.187	-2.42623	ML2_Dauno	-3.187	28.3395	2.17331	8.10883e-05	20.6424	2.62313	0.000124901	12.3667	2.03033	0.006227	ML2_Etop	-2.0077	-1.35751	-1.9521	-2.0077
Gene_1448	1.13177	3.31588	2.73274	ML2_Dauno	3.31588	26.8485	2.11536	0.000154586	19.7438	2.5654	0.000191809	13.8591	2.14935	0.0031034	ML2_Dauno	3.499	1.26685	3.499	2.98365
Gene_1520	-3.25466	-1.11073	-2.64038	ML2_AraC	-3.25466	25.7926	2.07335	0.000243342	18.7981	2.50321	0.000300974	15.8333	2.29734	0.0012268	ML2_AraC	-3.49979	-3.49979	-1.18525	-3.01363
Gene_1124	1.74518	-3.19014	-2.25174	ML2_Dauno	-3.19014	25.5704	2.0644	0.000267624	18.293	2.46934	0.000382701	24.986	2.88594	1.5545e-05	ML2_Dauno	-4.68556	1.95857	-4.68556	-3.81527
A2M	-2.48713	-2.88888	-1.89601	ML2_Dauno	-2.88888	25.5116	2.06202	0.000274449	18.1263	2.45807	0.000414231	11.5636	1.9633	0.00903786	ML2_AraC	-2.07336	-2.07336	-1.88195	-1.1394
ALAD	-0.522482	3.76972	2.08869	ML2_Dauno	3.76972	25.0635	2.04383	0.000332335	18.8464	2.50642	0.000294134	22.2855	2.72553	5.6889e-05	ML2_Dauno	4.8779	-0.59855	4.8779	3.0118
Gene_1356	3.90348	1.39794	1.15833	ML2_AraC	3.90348	24.9647	2.0398	0.000346631	18.5331	2.4855	0.000341409	17.1288	2.38948	0.000664915	ML2_AraC	4.09652	4.09652	0.930586	0.501616
Gene_1414	-2.16729	-2.60981	-2.30462	ML2_Dauno	-2.60981	24.1156	2.00481	0.000497295	16.8195	2.36781	0.000769774	9.60187	1.78903	0.022272	ML2_Dauno	-1.21517	-1.17544	-1.21517	-0.876549
Gene_854	4.28534	-0.426918	-0.4697	ML2_AraC	4.28534	23.5228	1.98002	0.000639016	18.767	2.50113	0.000305461	28.6871	3.09231	2.60539e-06	ML2_AraC	5.70846	5.70846	-0.120996	-0.343665
Gene_1838	-1.63925	-3.23894	-1.82872	ML2_Dauno	-3.23894	23.4264	1.97595	0.000665563	16.5221	2.34678	0.000886093	11.8338	1.98611	0.00797457	ML2_Dauno	-2.66322	-1.05621	-2.66322	-1.4954
Gene_1792	3.56046	1.77356	0.996428	ML2_AraC	3.56046	23.2383	1.96801	0.000720477	16.8153	2.36751	0.000771325	15.0766	2.24177	0.00175237	ML2_AraC	3.60976	3.60976	1.61424	-0.0738287
Gene_519	0.430195	3.19296	2.57049	ML2_Dauno	3.19296	23.1202	1.963	0.000757218	16.9875	2.3796	0.00071093	14.0689	2.16556	0.00281283	ML2_Dauno	3.70194	0.475729	3.70194	3.13972
Gene_818	-2.30199	-2.69125	-1.83568	ML2_Dauno	-2.69125	23.0089	1.95827	0.000793514	15.9117	2.30302	0.00118222	9.94808	1.821	0.0190127	ML2_Dauno	-1.69516	-1.49305	-1.69516	-0.0448674
CCL5	-2.16274	-2.12589	-2.5528	ML2_Etop	-2.5528	22.8453	1.9513	0.00084997	15.7136	2.28864	0.00129805	9.16878	1.74822	0.027129	ML2_Etop	-1.64452	-1.22136	-0.30699	-1.64452
TASP1	2.68131	1.76616	2.33701	ML2_AraC	2.68131	22.8299	1.95064	0.000855482	15.7704	2.29277	0.00126377	10.1063	1.83542	0.017684	ML2_AraC	2.00846	2.00846	-0.0712437	1.42888
Gene_428	-1.9929	-2.38629	-2.39299	ML2_Etop	-2.39299	22.4765	1.93548	0.000992184	15.3924	2.26513	0.00151025	8.70213	1.70315	0.033525	ML2_Etop	-1.24181	-0.987488	-0.862309	-1.24181
E2F3	1.10515	1.13798	3.7184	ML2_Etop	3.7184	22.3869	1.93162	0.00103011	16.3429	2.33401	0.000964436	18.6317	2.4921	0.000325775	ML2_Etop	4.53602	0.77446	0.875504	4.53602
Gene_418	-3.04451	-1.64361	-1.83036	ML2_AraC	-3.04451	22.1236	1.92023	0.00114998	15.3207	2.25985	0.0015621	10.7803	1.89564	0.012975	ML2_AraC	-2.74487	-2.74487	-0.563425	-1.32221
Gene_1839	-1.88971	1.7074	-2.96248	ML2_Etop	-2.96248	22.118	1.91998	0.00115267	15.2625	2.25555	0.00160553	37.0888	3.5161	4.40651e-08	ML2_Etop	-5.98501	-3.20156	1.93245	-5.98501
BAHCC1	0.577923	2.92276	2.64655	ML2_Dauno	2.92276	22.0993	1.91917	0.00116169	15.8808	2.30078	0.00119962	12.3024	2.02504	0.00641585	ML2_Dauno	3.30073	0.642313	3.30073	3.16131
Gene_684	1.55232	0.174414	3.73004	ML2_Etop	3.73004	21.6507	1.89959	0.00140058	16.3534	2.33476	0.000959666	24.8897	2.88038	1.62824e-05	ML2_Etop	5.18098	1.80028	-0.515315	5.18098
CLP1	-2.80187	1.72244	1.95436	ML2_AraC	-2.80187	21.4604	1.89122	0.00151589	14.6368	2.20883	0.00215485	25.0464	2.88943	1.50994e-05	ML2_AraC	-4.80025	-4.80025	0.641443	1.41571
Gene_533	-2.41923	-2.32169	-1.80906	ML2_AraC	-2.41923	21.4321	1.88998	0.00153376	14.5156	2.19967	0.00228106	8.8641	1.71892	0.0311534	ML2_AraC	-1.75996	-1.75996	-1.15349	-0.260163
Gene_291	2.24614	2.31792	2.01459	ML2_Dauno	2.31792	21.431	1.88993	0.00153448	14.4765	2.1967	0.00232337	8.6384	1.6969	0.0345057	ML2_AraC	1.41142	1.41142	1.11115	0.623092
Gene_930	-1.91933	-1.52332	-2.95076	ML2_Etop	-2.95076	21.4275	1.88977	0.00153673	14.7113	2.21444	0.00208075	10.9572	1.91113	0.0119596	ML2_Etop	-2.80948	-1.64893	-0.830157	-2.80948
CACNA1C	-2.59728	-1.93904	-1.96915	ML2_AraC	-2.59728	21.2633	1.88252	0.00164507	14.3833	2.18962	0.00242728	8.86641	1.71915	0.0311208	ML2_AraC	-2.04001	-2.04001	-0.419153	-0.757292
COQ2	-0.623463	2.59105	2.8044	ML2_Etop	2.8044	21.1375	1.87694	0.00173314	14.9669	2.2336	0.00184512	16.3772	2.33646	0.000948927	ML2_Etop	3.99479	-0.712422	3.50149	3.99479
SAMHD1	-3.10988	1.15673	1.874	ML2_AraC	-3.10988	20.9515	1.86867	0.00187175	14.5212	2.20009	0.00227505	25.8204	2.93374	1.03998e-05	ML2_AraC	-4.9961	-4.9961	-0.0834309	1.79351
Gene_92	-3.91498	-0.251147	0.859127	ML2_AraC	-3.91498	20.9462	1.86843	0.00187593	16.1283	2.31864	0.00106735	25.7879	2.93189	1.05642e-05	ML2_AraC	-5.2362	-5.2362	-1.12141	1.50501
BCL2	-1.70399	2.63671	2.04724	ML2_Dauno	2.63671	20.8243	1.86299	0.00197284	14.047	2.16387	0.00284186	20.4351	2.60992	0.000137904	ML2_AraC	-3.70847	-3.70847	1.84771	0.749342
Gene_99	-2.63471	-1.97154	-1.77967	ML2_AraC	-2.63471	20.7768	1.86086	0.00201187	13.9959	2.15993	0.00291076	8.85838	1.71837	0.0312342	ML2_AraC	-2.14688	-2.14688	-0.616895	-0.426617
Gene_701	-1.80207	-2.2484	-2.37229	ML2_Etop	-2.37229	20.7601	1.86011	0.00202585	13.9305	2.15488	0.00300123	7.92301	1.62512	0.04763	ML2_Etop	-1.37524	-0.793213	-0.729769	-1.37524
Gene_319	-2.33434	-2.52477	-1.47563	ML2_Dauno	-2.52477	20.7157	1.85812	0.00206325	14.0011	2.16033	0.00290363	9.53989	1.78325	0.0229107	ML2_Dauno	-1.75109	-1.71387	-1.75109	0.391924
Gene_990	-1.31093	2.93923	1.92988	ML2_Dauno	2.93923	20.6079	1.85328	0.0021571	14.0821	2.16657	0.00279556	19.343	2.53922	0.000232196	ML2_Dauno	4.26772	-1.48763	4.26772	3.21777
Gene_1377	-1.87716	0.980816	3.11444	ML2_Etop	3.11444	20.4406	1.84574	0.00231094	14.1854	2.17451	0.00266329	25.5874	2.92047	1.16355e-05	ML2_Etop	3.8191	-2.82866	1.12863	3.8191
Gene_202	-3.03453	-1.64152	-1.41743	ML2_AraC	-3.03453	20.3596	1.84208	0.00238925	13.9121	2.15345	0.00302733	10.4755	1.86864	0.0149282	ML2_AraC	-2.88295	-2.88295	-0.948634	-0.701404
Gene_1750	-2.74787	-1.36753	2.06695	ML2_AraC	-2.74787	20.2612	1.83763	0.0024879	13.6932	2.13645	0.00335389	30.6859	3.19822	9.89845e-07	ML2_Etop	4.31095	-2.74805	-1.46935	4.31095
Gene_552	-0.899568	-2.07801	-2.89614	ML2_Etop	-2.89614	19.7104	1.81248	0.00311785	13.515	2.1225	0.00364549	9.845	1.81154	0.0199307	ML2_Etop	-2.59074	-0.117606	-2.01303	-2.59074
Gene_1638	1.58998	2.31225	2.27925	ML2_Dauno	2.31225	19.7055	1.81225	0.00312414	13.0695	2.08723	0.00448863	7.78969	1.61139	0.0505641	ML2_Etop	1.23335	0.483893	1.04795	1.23335
Gene_1375	-2.85241	-1.97669	-1.12055	ML2_AraC	-2.85241	19.6253	1.80856	0.00322811	13.2992	2.10548	0.00403234	10.4157	1.8633	0.0153437	ML2_AraC	-2.6614	-2.6614	-1.70193	0.0418925
Gene_1250	-2.08631	-2.01164	-2.11987	ML2_Etop	-2.11987	19.5936	1.8071	0.00327024	12.8932	2.0731	0.0048733	7.39212	1.56973	0.0603961	ML2_AraC	-1.31526	-1.31526	-0.528124	-1.08586
RAD51B	-0.763362	-2.93618	-2.07818	ML2_Dauno	-2.93618	19.5887	1.80687	0.00327673	13.5227	2.1231	0.00363236	9.97142	1.82313	0.0188106	ML2_Etop	-2.27771	0.168956	-2.24025	-2.27771
ATF7IP	0.98885	3.60046	0.591669	ML2_Dauno	3.60046	19.5518	1.80517	0.00332643	14.2912	2.1826	0.00253444	20.0693	2.58646	0.000164224	ML2_Dauno	4.49303	0.887034	4.49303	0.275746
Gene_177	-2.06633	-2.13632	-1.98308	ML2_Dauno	-2.13632	19.4424	1.80011	0.00347816	12.7662	2.06286	0.00517054	7.30618	1.56057	0.0627533	ML2_AraC	-1.30306	-1.30306	-0.829245	-0.781295
Gene_117	1.19612	1.54221	3.06462	ML2_Etop	3.06462	19.3732	1.7969	0.00357772	13.201	2.0977	0.00422152	11.1431	1.92727	0.0109768	ML2_Etop	3.17606	0.687882	1.3193	3.17606
Gene_1397	3.58874	0.486785	1.03165	ML2_AraC	3.58874	19.3476	1.79572	0.00361509	14.1803	2.17411	0.00266974	15.3675	2.2633	0.00152805	ML2_AraC	4.01027	4.01027	-0.239506	1.11427
Gene_824	-1.87592	2.83434	1.16235	ML2_Dauno	2.83434	19.1838	1.7881	0.00386422	12.9036	2.07393	0.00484979	21.81	2.6963	7.1445e-05	ML2_AraC	-2.98602	-2.98602	2.95915	1.38821
RAD54L2	-1.4152	-0.259724	-3.43536	ML2_Etop	-3.43536	19.0263	1.78075	0.00411941	13.872	2.15034	0.00308473	20.5872	2.61962	0.000128239	ML2_Etop	-4.70777	-1.64835	0.446941	-4.70777
Gene_1880	-0.36989	2.69956	2.42149	ML2_Dauno	2.69956	18.9602	1.77765	0.00423136	13.288	2.1046	0.00405339	13.6312	2.1316	0.00345269	ML2_AraC	-2.1694	-2.1694	1.9922	1.7317
Gene_492	-2.37259	-1.89727	-1.7627	ML2_AraC	-2.37259	18.8776	1.77377	0.00437539	12.3359	2.0278	0.00631668	7.54376	1.58575	0.0564445	ML2_AraC	-1.84209	-1.84209	-0.591489	-0.536875
Gene_1013	1.35527	1.88449	2.66365	ML2_Etop	2.66365	18.8511	1.77253	0.00442262	12.4831	2.03986	0.00589887	8.38736	1.67206	0.038649	ML2_Etop	2.23679	0.171641	0.164903	2.23679
AP1M2	-2.32835	-1.55709	-2.07285	ML2_AraC	-2.32835	18.615	1.76139	0.00486568	12.1425	2.01184	0.00691073	7.72731	1.60492	0.0519968	ML2_AraC	-1.77294	-1.77294	0.15124	-1.29941
CCND3	0.911855	2.5967	2.19084	ML2_Dauno	2.5967	18.4828	1.75513	0.00513235	12.3741	2.03094	0.00620551	8.64501	1.69755	0.0344026	ML2_Dauno	1.70857	-0.428247	1.70857	1.07366
CPXM1	-2.06011	-1.60627	-2.26955	ML2_Etop	-2.26955	18.4401	1.7531	0.0052216	11.975	1.99792	0.00746924	7.48858	1.57993	0.0578525	ML2_Etop	-1.64554	-1.34648	0.177594	-1.64554
Gene_1460	1.66584	2.88825	1.10996	ML2_Dauno	2.88825	18.44	1.75309	0.00522172	12.349	2.02888	0.00627833	11.1665	1.92929	0.0108587	ML2_Dauno	2.85067	1.44513	2.85067	0.595273
Gene_1562	-1.05017	-2.71005	-1.95578	ML2_Dauno	-2.71005	18.4258	1.75242	0.00525162	12.2723	2.02256	0.00650635	8.24436	1.65775	0.0412225	ML2_Dauno	-1.94322	0.145263	-1.94322	-0.588837
Gene_153	-0.98744	-1.51594	3.03385	ML2_Etop	3.03385	18.3977	1.75108	0.00531161	12.4773	2.03939	0.00591469	35.1343	3.4222	1.14122e-07	ML2_Etop	6.19008	-0.502527	-1.28847	6.19008
ERCC2	-1.30688	2.79272	1.58827	ML2_Dauno	2.79272	18.1907	1.7412	0.00577288	12.0298	2.00248	0.00728185	17.4564	2.41222	0.000569287	ML2_Dauno	4.0883	-1.48307	4.0883	2.77167
Gene_1296	-1.97903	-2.57498	-1.16795	ML2_Dauno	-2.57498	18.1172	1.73768	0.00594598	11.9112	1.99258	0.00769371	9.18467	1.74973	0.0269338	ML2_Dauno	-2.1757	-1.35995	-2.1757	0.803036
Gene_473	-2.18492	-1.88527	-1.80851	ML2_AraC	-2.18492	18.0388	1.73392	0.00613586	11.5988	1.96628	0.00889176	6.86671	1.51291	0.0762696	ML2_AraC	-1.59071	-1.59071	-0.583723	-0.673239
CASR	-0.866137	3.14789	1.29899	ML2_Dauno	3.14789	18.0026	1.73218	0.00622564	12.3468	2.02869	0.0062849	17.9187	2.44395	0.000457172	ML2_Dauno	3.71824	-1.80556	3.71824	2.1652
CHEK1	1.33424	2.16344	2.27948	ML2_Etop	2.27948	17.9619	1.73022	0.00632806	11.6567	1.97119	0.00865657	7.16178	1.54508	0.0669161	ML2_Etop	1.42717	0.202806	0.898636	1.42717
COL9A2	0.702377	3.37157	0.914931	ML2_Dauno	3.37157	17.8976	1.72712	0.00649321	12.6979	2.05734	0.00533756	15.9716	2.30735	0.00114927	ML2_Dauno	3.96244	0.354169	3.96244	0.845703
CDK12	-2.30411	1.21047	-2.20723	ML2_AraC	-2.30411	17.8814	1.72633	0.00653554	11.646	1.97028	0.00869958	23.9181	2.8236	2.59833e-05	ML2_Dauno	4.25778	-1.67566	4.25778	-1.63961
Gene_205	-0.563985	0.756714	3.47559	ML2_Etop	3.47559	17.8783	1.72618	0.00654367	12.9704	2.0793	0.00470103	21.8636	2.6996	6.96373e-05	ML2_Etop	4.9568	-1.09786	1.25078	4.9568
Gene_310	-0.793284	-1.219	-3.19741	ML2_Etop	-3.19741	17.8633	1.72546	0.00658301	12.3387	2.02803	0.00630863	13.0817	2.0882	0.00446316	ML2_Etop	-3.76715	-0.408985	-1.0263	-3.76715
CALCR	-1.18671	-2.95755	1.33222	ML2_Dauno	-2.95755	17.8444	1.72455	0.00663299	11.9302	1.99418	0.00762605	29.395	3.13023	1.84977e-06	ML2_Dauno	-5.0494	-2.22221	-5.0494	2.37605
Gene_1094	-1.95134	2.37291	1.33817	ML2_Dauno	2.37291	17.4457	1.70517	0.00777757	11.2291	1.93469	0.0105493	18.5323	2.48545	0.000341541	ML2_AraC	-3.68728	-3.68728	2.14101	-0.0871718
Gene_24	2.17459	2.43888	0.884439	ML2_Dauno	2.43888	17.4251	1.70417	0.00784157	11.4592	1.95442	0.00948504	10.1731	1.84148	0.0171504	ML2_Dauno	2.26119	1.69603	2.26119	-1.20399
ABCC2	-1.92877	-1.21425	-2.42448	ML2_Etop	-2.42448	17.1888	1.69257	0.00861402	11.0727	1.92117	0.0113393	8.25671	1.65899	0.0409938	ML2_Etop	-2.23413	-1.2384	0.841371	-2.23413
Gene_267	-1.4276	1.67026	2.48859	ML2_Etop	2.48859	17.1726	1.69177	0.00866946	11.0209	1.91667	0.0116134	16.3212	2.33247	0.00097436	ML2_Etop	4.00492	-1.61921	2.78985	4.00492
Gene_1746	-1.30579	-2.21798	-2.06203	ML2_Dauno	-2.21798	17.0393	1.6852	0.00913974	10.8765	1.90407	0.0124128	6.3616	1.45621	0.0952834	ML2_Dauno	-1.07638	-0.28493	-1.07638	-1.06567
Gene_7	-0.707178	-2.9565	-1.48778	ML2_Dauno	-2.9565	16.9938	1.68294	0.00930606	11.4545	1.95401	0.00950598	10.043	1.82966	0.018204	ML2_Dauno	-2.78394	-0.0840594	-2.78394	-1.53977
ATRX	1.73266	1.67653	2.20166	ML2_Etop	2.20166	16.8842	1.67751	0.00971829	10.6602	1.88505	0.0137127	6.52928	1.47527	0.088515	ML2_Etop	1.57193	0.879692	0.158295	1.57193
Gene_1775	-2.19847	-1.8173	-1.58822	ML2_AraC	-2.19847	16.8737	1.67699	0.00975862	10.6583	1.88488	0.0137248	6.54371	1.4769	0.0879546	ML2_AraC	-1.70795	-1.70795	-0.668521	-0.381126
Gene_1211	-1.80701	-2.10117	-1.70012	ML2_Dauno	-2.10117	16.8021	1.67342	0.0100388	10.5706	1.87711	0.0142894	6.15362	1.4322	0.104371	ML2_AraC	-1.08707	-1.08707	-1.08484	-0.447286
Gene_1661	-1.70941	-2.14908	-1.73967	ML2_Dauno	-2.14908	16.7866	1.67265	0.0101003	10.5671	1.8768	0.0143127	6.12669	1.42907	0.105606	ML2_Dauno	-1.14573	-0.934734	-1.14573	-0.499891
Gene_1528	-3.05322	0.80347	-1.16914	ML2_AraC	-3.05322	16.7429	1.67047	0.0102761	11.3346	1.94376	0.0100477	18.2398	2.46576	0.000392485	ML2_AraC	-3.71409	-3.71409	2.27733	-2.48358
CAMK2N1	-0.585767	-2.08532	-2.53598	ML2_Etop	-2.53598	16.7395	1.6703	0.01029	11.1229	1.92552	0.0110797	8.20047	1.65333	0.0420452	ML2_Etop	-2.1197	0.762518	-0.668958	-2.1197
PRKDC	0.851472	3.02606	-1.17114	ML2_Dauno	3.02606	16.7026	1.66846	0.0104408	11.2536	1.9368	0.0104306	28.4088	3.07727	2.98081e-06	ML2_Dauno	5.19091	1.68024	5.19091	-1.94345
Gene_347	1.24318	2.82653	1.11182	ML2_Dauno	2.82653	16.4503	1.65581	0.0115306	10.7709	1.89481	0.0130316	10.1523	1.83959	0.0173147	ML2_Dauno	2.86882	0.918731	2.86882	0.818749
Gene_432	3.13303	-0.8706	-0.813369	ML2_AraC	3.13303	16.3876	1.65265	0.011818	11.2354	1.93523	0.0105188	18.6086	2.49056	0.000329364	ML2_AraC	4.50075	4.50075	-0.425701	-0.470531
Gene_907	-1.18426	2.95044	-0.885251	ML2_Dauno	2.95044	16.3475	1.65063	0.0120056	10.8913	1.90537	0.0123286	27.8916	3.04913	3.8273e-06	ML2_Dauno	5.36418	-1.00657	5.36418	-0.507181
Gene_41	-2.06302	-2.34384	-0.844456	ML2_Dauno	-2.34384	16.2408	1.64524	0.0125182	10.4627	1.86751	0.0150158	9.02156	1.73412	0.0290056	ML2_Dauno	-2.09395	-1.652	-2.09395	1.1475
IMPDH2	1.6363	1.84927	1.99576	ML2_Etop	1.99576	16.2146	1.64391	0.0126471	10.0804	1.83306	0.0178952	5.90946	1.4035	0.116099	ML2_Etop	1.14499	0.781562	0.60705	1.14499
Gene_290	-3.00125	-0.985901	0.893398	ML2_AraC	-3.00125	16.0699	1.63656	0.0133838	10.7776	1.8954	0.0129911	18.1901	2.46239	0.000401869	ML2_AraC	-3.8732	-3.8732	-2.19322	2.20476
Gene_1196	0.191163	1.944	2.65507	ML2_Etop	2.65507	15.9203	1.62892	0.0141884	10.8651	1.90307	0.0124783	9.87315	1.81413	0.0196758	ML2_Etop	2.52296	-1.32048	0.558129	2.52296
CCKBR	-1.21725	-2.46389	-1.53897	ML2_Dauno	-2.46389	15.7489	1.62013	0.0151669	9.92088	1.81851	0.0192508	6.72041	1.49671	0.0813637	ML2_Dauno	-1.89735	-0.290596	-1.89735	-0.0867585
CBL	-2.17733	-1.57916	-1.54827	ML2_AraC	-2.17733	15.6023	1.61257	0.0160552	9.63166	1.7918	0.0219712	6.04254	1.41922	0.109559	ML2_AraC	-1.76549	-1.76549	-0.363684	-0.513275
AKT1	-0.624094	-0.466444	3.23765	ML2_Etop	3.23765	15.5921	1.61204	0.016119	11.0894	1.92262	0.0112519	26.379	2.9653	7.94438e-06	ML2_Etop	5.57033	-0.570371	-0.199989	5.57033
AURKB	-0.19991	3.39922	0.353206	ML2_Dauno	3.39922	15.5904	1.61196	0.0161297	11.7194	1.97648	0.00840883	20.9748	2.64416	0.000106554	ML2_Dauno	4.71047	-0.460228	4.71047	0.58756
CDC7	-3.01181	-0.978716	-0.693638	ML2_AraC	-3.01181	15.5733	1.61107	0.0162372	10.51	1.87172	0.0146931	10.5794	1.87789	0.0142315	ML2_AraC	-3.31168	-3.31168	-0.69122	-0.194629
Gene_696	-1.58456	-1.88121	-1.86453	ML2_Dauno	-1.88121	15.5416	1.60943	0.016438	9.52625	1.78197	0.0230537	5.36193	1.3369	0.147134	ML2_Etop	-0.941985	-0.809408	-0.685132	-0.941985
Gene_757	1.54952	-0.955514	2.56518	ML2_Etop	2.56518	15.5302	1.60884	0.0165108	9.89415	1.81605	0.0194877	21.0944	2.65169	0.000100628	ML2_Dauno	-3.90548	0.504771	-3.90548	2.54739
Gene_1295	-2.5464	-0.316396	-1.92301	ML2_AraC	-2.5464	15.4316	1.60373	0.0171525	10.2822	1.85133	0.0163133	11.1457	1.9275	0.0109634	ML2_AraC	-2.46814	-2.46814	1.87333	-1.98064
Gene_1339	-1.06883	1.71015	2.34796	ML2_Etop	2.34796	15.3274	1.5983	0.0178578	9.5799	1.78698	0.0224964	13.0648	2.08684	0.00449864	ML2_AraC	-2.73973	-2.73973	0.254069	2.02004
Gene_1429	-2.37587	1.63442	-1.09177	ML2_AraC	-2.37587	15.2349	1.59347	0.0185063	9.50805	1.78027	0.0232459	20.2187	2.59607	0.000152914	ML2_Dauno	3.94448	-2.37484	3.94448	-0.152359
MND1	0.835526	-1.06489	-2.85445	ML2_Etop	-2.85445	15.2057	1.59194	0.0187157	9.97997	1.82391	0.0187372	15.2189	2.25233	0.0016388	ML2_Etop	-3.84143	1.5253	-1.65638	-3.84143
Gene_1247	-1.43475	2.324	1.36551	ML2_Dauno	2.324	15.1072	1.58678	0.0194391	9.32412	1.76296	0.025278	14.3634	2.1881	0.00245003	ML2_AraC	-3.02709	-3.02709	2.04611	-0.00281074
Gene_1335	-1.27141	1.25617	-2.49712	ML2_Etop	-2.49712	15.0745	1.58506	0.0196853	9.43009	1.77295	0.0240869	23.3006	2.78691	3.49563e-05	ML2_Dauno	4.30315	-0.233474	4.30315	-2.55647
Gene_381	-1.72229	-1.91759	-1.57597	ML2_Dauno	-1.91759	15.0498	1.58376	0.0198727	9.12713	1.74424	0.0276475	5.30382	1.32964	0.150854	ML2_AraC	-1.0785	-1.0785	-0.946508	-0.424727
ADSL	-1.55148	2.50654	0.898412	ML2_Dauno	2.50654	15.0355	1.58301	0.0199822	9.49698	1.77923	0.0233636	16.3873	2.33719	0.000944382	ML2_Dauno	3.30727	-2.43841	3.30727	2.00303
CHST12	1.18621	-2.45392	-1.3883	ML2_Dauno	-2.45392	15.0136	1.58186	0.0201509	9.35622	1.766	0.0249112	13.0314	2.08418	0.00456923	ML2_AraC	2.70279	2.70279	-2.12546	0.0590825
Gene_1020	-0.963652	2.70269	1.16642	ML2_Dauno	2.70269	14.9705	1.57958	0.0204873	9.59371	1.78827	0.0223551	14.3672	2.1884	0.00244559	ML2_Dauno	3.21232	-1.85428	3.21232	2.0439
Gene_833	-1.49241	2.04663	1.6334	ML2_Dauno	2.04663	14.9575	1.5789	0.0205896	9.08394	1.74011	0.0281954	13.6503	2.13309	0.00342201	ML2_AraC	-3.11633	-3.11633	1.40183	0.645792
Gene_1841	0.189423	-2.26636	-2.18937	ML2_Dauno	-2.26636	14.9439	1.57818	0.0206974	9.9656	1.8226	0.0188608	9.24487	1.75546	0.0262063	ML2_AraC	1.67366	1.67366	-1.42376	-1.66996
CBFB	-1.97208	1.16331	-1.96992	ML2_AraC	-1.97208	14.9017	1.57595	0.021035	9.12295	1.74384	0.0277001	19.4992	2.54945	0.00021554	ML2_Dauno	3.90316	-1.39271	3.90316	-1.50483
Gene_1200	-0.68721	0.590801	-3.07058	ML2_Etop	-3.07058	14.8948	1.57559	0.0210908	10.2498	1.8484	0.0165581	22.7749	2.75529	4.49886e-05	ML2_Etop	-5.0294	-1.16832	1.11169	-5.0294
Gene_1378	-2.54923	-1.84207	-0.19596	ML2_AraC	-2.54923	14.8473	1.57307	0.021478	9.93021	1.81936	0.0191688	11.3916	1.94864	0.00978634	ML2_AraC	-2.65219	-2.65219	-2.38058	1.31732
Gene_1772	0.83089	-1.84896	-2.25318	ML2_Etop	-2.25318	14.7248	1.56657	0.0225086	9.18585	1.74984	0.0269192	11.0155	1.9162	0.0116425	ML2_AraC	2.38875	2.38875	-0.931901	-2.28904
TOP2A	-0.297862	1.07766	2.96965	ML2_Etop	2.96965	14.7019	1.56535	0.0227064	10.0689	1.83202	0.0179892	14.0846	2.16676	0.00279229	ML2_Etop	3.83972	-0.927313	1.50593	3.83972
Gene_226	-1.25548	-2.19088	-1.58181	ML2_Dauno	-2.19088	14.5949	1.55964	0.0236523	8.87833	1.7203	0.0309531	5.48076	1.35164	0.139794	ML2_Dauno	-1.45675	-0.403623	-1.45675	-0.357154
Gene_559	2.61736	0.502892	1.53484	ML2_AraC	2.61736	14.586	1.55917	0.023733	9.45923	1.77569	0.0237691	9.00684	1.73271	0.0292001	ML2_AraC	2.58947	2.58947	-1.20099	1.20002
Gene_352	-1.76207	-1.63513	-1.71933	ML2_AraC	-1.76207	14.583	1.559	0.0237606	8.73463	1.70632	0.0330354	5.02853	1.29467	0.16972	ML2_AraC	-1.15972	-1.15972	-0.406744	-0.858024
Gene_1122	-0.722216	1.77021	2.34638	ML2_Etop	2.34638	14.5765	1.55866	0.0238195	9.16073	1.74745	0.0272284	11.264	1.93769	0.0103808	ML2_Etop	2.45303	-2.31676	0.803712	2.45303
Gene_1328	1.69841	-1.79382	-1.61746	ML2_Dauno	-1.79382	14.5603	1.55779	0.0239663	8.71857	1.70476	0.0332763	13.1605	2.09448	0.00430202	ML2_AraC	3.24272	3.24272	-0.976086	-0.868694
Gene_163	0.916688	1.4206	2.50127	ML2_Etop	2.50127	14.5544	1.55748	0.0240202	9.11479	1.74306	0.027803	7.33735	1.5639	0.0618883	ML2_Etop	2.48132	-0.190022	-0.254916	2.48132
Gene_1194	-0.89472	-2.08241	-1.95688	ML2_Dauno	-2.08241	14.5378	1.55659	0.0241732	8.96634	1.72881	0.0297418	5.6092	1.36738	0.132251	ML2_Etop	-1.13182	0.158904	-1.07543	-1.13182
Gene_1779	1.25305	2.56717	0.984312	ML2_Dauno	2.56717	14.5279	1.55606	0.0242638	9.12937	1.74445	0.0276194	8.55761	1.68895	0.0357893	ML2_Dauno	2.59947	0.452243	2.59947	-0.876026
ADK	-2.64817	-1.59944	-0.233528	ML2_AraC	-2.64817	14.4614	1.55249	0.0248856	9.62558	1.79124	0.0220323	10.7607	1.89391	0.0130928	ML2_AraC	-2.83529	-2.83529	-2.00198	1.04666
Gene_221	1.08059	-2.46307	-1.30986	ML2_Dauno	-2.46307	14.4354	1.5511	0.0251328	8.95011	1.72724	0.0299616	12.402	2.03323	0.00612547	ML2_Dauno	-2.68227	2.0409	-2.68227	-2.24356
Gene_557	-2.14817	-1.60774	-1.23917	ML2_AraC	-2.14817	14.4277	1.55068	0.0252068	8.73499	1.70636	0.0330299	5.82957	1.39398	0.120203	ML2_AraC	-1.83247	-1.83247	-0.674189	-0.0199731
ANXA7	-1.33378	-1.80121	-1.89709	ML2_Etop	-1.89709	14.3768	1.54795	0.0256987	8.62228	1.69532	0.0347581	4.91634	1.28015	0.178026	ML2_Etop	-1.13022	-0.502679	-0.606584	-1.13022
SHMT2	-1.85896	-1.49393	1.69948	ML2_AraC	-1.85896	14.3634	1.54722	0.0258303	8.57577	1.69074	0.0354968	20.8682	2.63744	0.000112123	ML2_Etop	4.36234	-1.58888	-0.824845	4.36234
Gene_888	-0.407092	1.25291	2.7811	ML2_Etop	2.7811	14.3151	1.54462	0.0263081	9.47004	1.77671	0.0236522	12.5673	2.04673	0.00567216	ML2_Etop	3.44155	-1.14832	1.77288	3.44155
Gene_954	0.327994	0.51781	3.13106	ML2_Etop	3.13106	14.3065	1.54415	0.026394	10.1792	1.84203	0.0171024	15.7864	2.29394	0.00125424	ML2_Etop	4.3454	0.120436	0.514308	4.3454
Gene_1443	2.28853	1.033	1.56118	ML2_AraC	2.28853	14.2871	1.54311	0.0265889	8.74176	1.70702	0.0329288	6.40628	1.46131	0.0934326	ML2_AraC	2.00697	2.00697	-0.372567	0.920623
Gene_758	-1.51609	-1.85826	-1.64819	ML2_Dauno	-1.85826	14.2322	1.54014	0.0271471	8.4682	1.6801	0.0372644	4.79842	1.2647	0.187167	ML2_Dauno	-0.852781	-0.807886	-0.852781	-0.644887
Gene_1405	-1.7377	-1.3767	-1.8867	ML2_Etop	-1.8867	14.2097	1.53892	0.0273798	8.47453	1.68073	0.0371581	5.23122	1.32051	0.155628	ML2_Etop	-1.32872	-1.14373	0.102106	-1.32872
Gene_269	0.626941	2.10626	2.00302	ML2_Dauno	2.10626	14.156	1.53601	0.0279415	8.84146	1.71673	0.0314748	6.39699	1.46025	0.0938145	ML2_Etop	1.25392	-0.577789	1.23234	1.25392
Gene_1213	-1.02046	-2.51841	-1.18951	ML2_Dauno	-2.51841	14.1425	1.53528	0.0280837	8.79865	1.71257	0.0320913	7.20989	1.55026	0.0655003	ML2_Dauno	-2.32272	-0.151846	-2.32272	0.439738
Gene_141	1.68481	-1.24988	-2.01118	ML2_Etop	-2.01118	14.1132	1.53369	0.0283972	8.44563	1.67786	0.0376461	13.5242	2.12322	0.00362982	ML2_AraC	3.20906	3.20906	0.163619	-1.94215
Gene_1529	-1.52659	2.67426	-0.11624	ML2_Dauno	2.67426	14.1121	1.53363	0.0284091	9.49568	1.77911	0.0233773	20.7935	2.63271	0.0001162	ML2_Dauno	4.40225	-1.85262	4.40225	0.671312
Gene_576	3.08954	0.559444	0.31914	ML2_AraC	3.08954	14.1047	1.53323	0.0284884	9.96005	1.82209	0.0189088	11.7975	1.98305	0.00811021	ML2_AraC	3.61431	3.61431	0.533068	-0.0241984
Gene_1063	-1.5724	-2.32156	-0.89618	ML2_Dauno	-2.32156	14.097	1.53281	0.0285713	8.66522	1.69953	0.0340896	7.30211	1.56014	0.0628673	ML2_Dauno	-2.14439	-1.01691	-2.14439	0.903703
Gene_1005	-0.699944	0.933375	-2.79704	ML2_Etop	-2.79704	14.0822	1.53201	0.0287309	9.18454	1.74972	0.0269353	22.6404	2.74715	4.79866e-05	ML2_Etop	-4.87151	-1.35254	1.53284	-4.87151
Gene_1833	-1.0056	1.52489	2.28855	ML2_Etop	2.28855	14.0593	1.53076	0.0289802	8.57398	1.69056	0.0355255	11.9138	1.9928	0.00768444	ML2_Etop	2.64114	-2.58353	0.571221	2.64114
APP	-1.59741	-1.75702	-1.63248	ML2_Dauno	-1.75702	14.0444	1.52995	0.0291438	8.30383	1.66371	0.0401325	4.7008	1.25177	0.195064	ML2_AraC	-0.946522	-0.946522	-0.698821	-0.676189
BRIP1	-3.02709	-0.352556	0.668	ML2_AraC	-3.02709	14.0223	1.52874	0.029388	9.73378	1.80128	0.02097	15.5255	2.2749	0.00141845	ML2_AraC	-4.00982	-4.00982	-1.08523	1.30626
Gene_187	-2.04201	-1.77898	-1.05324	ML2_AraC	-2.04201	14.0155	1.52837	0.0294632	8.44389	1.67769	0.0376756	5.97827	1.41165	0.112672	ML2_AraC	-1.71509	-1.71509	-1.1064	0.3719
Gene_605	2.15456	0.742343	1.83226	ML2_AraC	2.15456	13.9059	1.52238	0.0307049	8.55036	1.68823	0.0359068	7.12903	1.54154	0.0678969	ML2_AraC	1.82359	1.82359	-0.987538	1.6102
Gene_1766	-1.38517	1.71883	-1.81725	ML2_Etop	-1.81725	13.8487	1.51925	0.0313723	8.17547	1.6508	0.0425211	21.6076	2.68375	7.87175e-05	ML2_Dauno	4.42538	-0.746653	4.42538	-1.61338
Gene_508	-1.72382	-1.9293	-1.22026	ML2_Dauno	-1.9293	13.7921	1.51614	0.0320466	8.18279	1.65154	0.0423812	5.30307	1.32955	0.150903	ML2_Dauno	-1.2642	-1.20634	-1.2642	0.136709
Gene_124	0.948254	2.54446	1.08413	ML2_Dauno	2.54446	13.7279	1.51261	0.0328274	8.54882	1.68808	0.0359318	8.01835	1.63486	0.045634	ML2_Dauno	2.56069	0.0356778	2.56069	-0.612588
Gene_1245	-1.25056	2.53856	0.764133	ML2_Dauno	2.53856	13.7272	1.51257	0.0328361	8.59207	1.69234	0.0352363	14.9028	2.22881	0.00190165	ML2_Dauno	3.38968	-1.99092	3.38968	1.67112
Gene_185	-1.85865	-1.98589	-0.91734	ML2_Dauno	-1.98589	13.6891	1.51047	0.0333083	8.23983	1.65729	0.0413067	6.32444	1.45195	0.0968492	ML2_Dauno	-1.56768	-1.47105	-1.56768	0.691315
Gene_1044	-1.21681	-2.06896	-1.50555	ML2_Dauno	-2.06896	13.5538	1.50299	0.0350371	8.0279	1.63584	0.0454387	4.91388	1.27983	0.178213	ML2_Dauno	-1.35512	-0.418022	-1.35512	-0.34652
Gene_952	-0.567824	-1.12299	-2.66515	ML2_Etop	-2.66515	13.541	1.50228	0.035205	8.68655	1.70162	0.0337622	8.95236	1.72746	0.0299311	ML2_Etop	-3.08439	-0.177976	-1.0231	-3.08439
Gene_18	2.28256	-0.592412	-1.68216	ML2_AraC	2.28256	13.5354	1.50196	0.0352793	8.39072	1.6724	0.0385906	15.2394	2.25384	0.00162307	ML2_AraC	3.65541	3.65541	0.784579	-2.02594
Gene_996	-0.864628	-2.33261	-1.43367	ML2_Dauno	-2.33261	13.527	1.5015	0.0353899	8.24406	1.65772	0.041228	5.95455	1.40885	0.113843	ML2_Dauno	-1.88769	0.0802524	-1.88769	-0.131887
Gene_8	1.73561	1.51152	-1.60306	ML2_AraC	1.73561	13.4913	1.49952	0.0358642	7.86684	1.61935	0.0488455	19.4853	2.54855	0.000216969	ML2_Etop	-4.20028	1.36876	1.01166	-4.20028
Gene_30	-1.52385	0.611085	-2.37398	ML2_Etop	-2.37398	13.4267	1.49592	0.0367387	8.33133	1.66647	0.0396381	16.3077	2.3315	0.000980584	ML2_Etop	-3.71595	-2.21078	1.55573	-3.71595
CCL17	-1.61079	-1.55438	-1.66464	ML2_Etop	-1.66464	13.3918	1.49397	0.0372199	7.78178	1.61057	0.0507437	4.44984	1.2179	0.216808	ML2_AraC	-1.01125	-1.01125	-0.37535	-0.881905
Gene_1300	-0.691419	-1.14291	-2.56831	ML2_Etop	-2.56831	13.3446	1.49134	0.0378792	8.3805	1.67138	0.0387689	8.06827	1.63995	0.0446217	ML2_Etop	-2.88169	-0.320704	-0.985249	-2.88169
Gene_1267	-0.456047	2.63739	1.16001	ML2_Dauno	2.63739	13.241	1.48554	0.0393646	8.50944	1.68418	0.0365769	11.4068	1.94994	0.00971795	ML2_Dauno	2.99258	-1.21981	2.99258	1.7701
Gene_520	0.898458	2.02659	1.72436	ML2_Dauno	2.02659	13.2398	1.48547	0.0393827	7.8877	1.62149	0.0483906	5.23976	1.32159	0.155059	ML2_Dauno	1.28318	-0.108423	1.28318	0.803727
Gene_1834	-2.75693	0.689344	0.710661	ML2_AraC	-2.75693	13.1914	1.48275	0.0400957	8.58092	1.69124	0.0354142	14.6185	2.20745	0.00217349	ML2_AraC	-3.98798	-3.98798	0.348827	0.451591
Gene_256	-0.470814	2.836	0.700708	ML2_Dauno	2.836	13.1303	1.47932	0.041013	8.75557	1.70837	0.0327235	14.0825	2.1666	0.00279495	ML2_Dauno	3.67224	-0.986996	3.67224	1.18088
Gene_1478	-1.32306	-1.87798	-1.52746	ML2_Dauno	-1.87798	13.1128	1.47833	0.0412799	7.61042	1.59274	0.0547882	4.40296	1.21147	0.221111	ML2_Dauno	-1.03322	-0.600948	-1.03322	-0.499523
Gene_1752	2.94317	0.346711	-0.492509	ML2_AraC	2.94317	13.0402	1.47423	0.0424022	9.02504	1.73446	0.0289598	13.5917	2.12851	0.00351706	ML2_AraC	3.78602	3.78602	0.995036	-1.06043
Gene_430	-1.41218	-1.92214	-1.34961	ML2_Dauno	-1.92214	12.9691	1.47021	0.0435292	7.51031	1.58223	0.0572941	4.57158	1.23445	0.205993	ML2_Dauno	-1.22464	-0.765795	-1.22464	-0.162314
RUNX1	-0.797248	0.778408	2.63976	ML2_Etop	2.63976	12.9525	1.46927	0.0437972	8.20986	1.65427	0.041868	13.7057	2.13742	0.00333434	ML2_Etop	3.71266	-1.3964	1.394	3.71266
CHD7	-1.83035	-1.31528	-1.52924	ML2_AraC	-1.83035	12.8781	1.46504	0.0450125	7.41872	1.57255	0.0596842	4.57355	1.23471	0.205823	ML2_AraC	-1.40933	-1.40933	-0.0879055	-0.79514
ATIC	1.09877	1.77076	1.76956	ML2_Dauno	1.77076	12.8762	1.46494	0.0450439	7.47421	1.57842	0.0582249	4.5763	1.23508	0.205585	ML2_Etop	1.016	0.204472	0.823625	1.016
Gene_252	2.04649	1.33915	1.22929	ML2_AraC	2.04649	12.8642	1.46425	0.0452444	7.4926	1.58036	0.0577489	5.05317	1.29784	0.167945	ML2_AraC	1.73059	1.73059	0.413168	0.236389
Gene_440	-1.5292	-1.20563	-1.89488	ML2_Etop	-1.89488	12.7876	1.45989	0.0465356	7.38257	1.56871	0.0606539	4.8262	1.26836	0.184975	ML2_Etop	-1.53836	-0.926254	0.302485	-1.53836
Gene_561	1.5516	-0.823843	2.12193	ML2_Etop	2.12193	12.783	1.45962	0.0466147	7.58875	1.59047	0.0553214	15.4365	2.26837	0.00147919	ML2_Etop	3.47419	2.29042	-1.72357	3.47419
CDC5L	0.896989	1.944	1.68533	ML2_Dauno	1.944	12.6806	1.45377	0.0483977	7.42407	1.57311	0.0595419	4.87686	1.275	0.181039	ML2_Dauno	1.19726	-0.071873	1.19726	0.808765
Gene_1392	-0.478289	-2.84678	-0.478426	ML2_Dauno	-2.84678	12.6778	1.45361	0.048447	8.56181	1.68936	0.0357214	12.0944	2.00786	0.00706653	ML2_Dauno	-3.53893	-0.351494	-3.53893	-0.347678
Gene_893	1.97346	1.2173	1.39285	ML2_AraC	1.97346	12.6714	1.45324	0.0485617	7.3164	1.56167	0.0624684	4.81717	1.26717	0.185685	ML2_AraC	1.61415	1.61415	0.11744	0.607932
Gene_295	-1.46785	-1.62527	-1.55085	ML2_Dauno	-1.62527	12.6515	1.4521	0.0489166	7.20122	1.54932	0.0657534	4.05771	1.163	0.2553	ML2_AraC	-0.850371	-0.850371	-0.610948	-0.692036
ATG5	-0.979708	-0.28495	2.68357	ML2_Etop	2.68357	12.5863	1.44835	0.050096	8.24257	1.65757	0.0412557	19.3325	2.53854	0.000233355	ML2_Etop	4.67358	-1.09851	0.19805	4.67358
Gene_942	-1.26358	-1.96175	-1.33391	ML2_Dauno	-1.96175	12.5608	1.44688	0.0505646	7.22444	1.55182	0.065078	4.4929	1.22378	0.212924	ML2_Dauno	-1.33345	-0.571252	-1.33345	-0.150943
BDH2	1.8633	1.7637	0.864068	ML2_AraC	1.8633	12.5512	1.44633	0.0507426	7.32914	1.56302	0.0621151	5.74363	1.38367	0.124772	ML2_AraC	1.50631	1.50631	1.38304	-0.610432
Gene_1365	1.84785	1.55358	1.15725	ML2_AraC	1.84785	12.5095	1.44392	0.0515217	7.16738	1.54568	0.0667499	4.74449	1.25758	0.191492	ML2_AraC	1.44172	1.44172	0.835194	0.0146382
Gene_1668	-0.932215	-2.01392	-1.53483	ML2_Dauno	-2.01392	12.5006	1.44341	0.0516878	7.2806	1.55784	0.063472	4.58108	1.23573	0.205171	ML2_Dauno	-1.32413	-0.0622381	-1.32413	-0.520037
Gene_1814	-2.16476	-0.279974	-1.72494	ML2_AraC	-2.16476	12.4256	1.43907	0.0531212	7.74001	1.60624	0.051702	8.42836	1.67614	0.0379406	ML2_AraC	-2.06636	-2.06636	1.65992	-1.81572
BRCA1	0.789188	1.78752	1.8537	ML2_Etop	1.8537	12.4039	1.43781	0.0535423	7.25426	1.55502	0.0642202	4.84602	1.27096	0.183426	ML2_Etop	1.22542	-0.224044	0.856389	1.22542
Gene_1426	1.74107	1.64331	1.15089	ML2_AraC	1.74107	12.3833	1.43662	0.0539445	7.05635	1.53366	0.0701234	4.65997	1.24632	0.198458	ML2_AraC	1.28217	1.28217	0.997734	-0.034215
Gene_1	0.169453	-1.37167	-2.45488	ML2_Etop	-2.45488	12.3551	1.43499	0.0544997	7.93662	1.62651	0.04734	8.8076	1.71344	0.0319613	ML2_Etop	-2.7815	0.854212	-1.69384	-2.7815
C6orf62	-0.958138	2.13057	1.28782	ML2_Dauno	2.13057	12.2254	1.42743	0.0571263	7.11586	1.54011	0.0682953	10.1198	1.83664	0.0175749	ML2_AraC	-2.33707	-2.33707	2.28143	0.597086
Gene_216	-1.50846	-1.02606	-1.91386	ML2_Etop	-1.91386	12.212	1.42665	0.0574028	6.99111	1.52655	0.0721818	5.02233	1.29387	0.170169	ML2_Etop	-1.71561	-0.945688	0.572685	-1.71561
Gene_298	1.93816	0.594797	1.76535	ML2_AraC	1.93816	12.1932	1.42556	0.057794	7.2267	1.55206	0.0650125	6.39453	1.45997	0.0939163	ML2_Etop	1.68718	1.61649	-1.08833	1.68718
ARID2	-0.732104	1.89225	1.73137	ML2_Dauno	1.89225	12.1827	1.42494	0.0580144	7.11421	1.53994	0.0683453	8.79513	1.71222	0.0321425	ML2_AraC	-2.14149	-2.14149	1.5033	1.40577
Gene_823	-2.53332	-0.494316	-0.987032	ML2_AraC	-2.53332	12.1751	1.42449	0.0581755	7.63631	1.59544	0.0541575	7.70846	1.60296	0.0524372	ML2_AraC	-2.73967	-2.73967	0.26994	-1.06429
Gene_1041	-1.12723	2.27807	0.862372	ML2_Dauno	2.27807	12.1567	1.42342	0.0585629	7.20394	1.54962	0.065674	11.8998	1.99163	0.0077344	ML2_Dauno	2.89833	-1.89135	2.89833	1.7343
Gene_1793	-1.45048	-1.6869	-1.35968	ML2_Dauno	-1.6869	12.114	1.42092	0.0594732	6.79825	1.50535	0.0786141	3.94379	1.14656	0.267598	ML2_AraC	-0.879748	-0.879748	-0.866331	-0.352075
AKR1C4	1.45555	0.97082	1.96888	ML2_Etop	1.96888	12.0956	1.41983	0.0598701	6.93762	1.5207	0.073913	5.23183	1.32058	0.155587	ML2_Etop	1.84992	0.819545	-0.592944	1.84992
AKR1C2	0.586432	1.8506	1.83413	ML2_Dauno	1.8506	12.076	1.41868	0.0602948	7.13265	1.54193	0.0677877	5.12239	1.3067	0.163051	ML2_Etop	1.20565	-0.49282	1.01634	1.20565
Gene_45	-1.08018	-1.16818	-2.09611	ML2_Etop	-2.09611	12.0215	1.41548	0.0614903	6.92511	1.51933	0.0743234	5.1208	1.3065	0.163163	ML2_Etop	-2.01364	-0.294061	0.41126	-2.01364
SOD1	-2.37244	0.947895	-0.825371	ML2_AraC	-2.37244	11.9979	1.41409	0.0620152	7.2082	1.55008	0.0655495	12.9297	2.07603	0.0047912	ML2_AraC	-3.01722	-3.01722	2.15853	-2.09261
Gene_683	0.786106	1.55598	1.95593	ML2_Etop	1.95593	11.8975	1.40816	0.0642951	6.86469	1.51269	0.0763378	4.73482	1.25629	0.192277	ML2_Etop	1.56752	-0.197213	0.436065	1.56752
Gene_739	0.70931	2.34848	1.03969	ML2_Dauno	2.34848	11.8363	1.40453	0.0657225	7.09944	1.53834	0.068795	6.81949	1.5077	0.0778792	ML2_Dauno	2.37671	-0.194008	2.37671	-0.455854
COX11	1.23898	2.33174	-0.474442	ML2_Dauno	2.33174	11.8315	1.40425	0.0658359	7.19719	1.54889	0.0658712	14.2202	2.17717	0.00262029	ML2_Dauno	3.49794	1.78095	3.49794	-1.24065
Gene_895	-0.902299	1.03535	2.22595	ML2_Etop	2.22595	11.7079	1.39689	0.0688119	6.84094	1.51007	0.077144	10.4942	1.87031	0.0148006	ML2_Etop	2.89941	-1.65243	1.75776	2.89941
Gene_556	-1.11587	-1.73495	-1.50075	ML2_Dauno	-1.73495	11.6724	1.39477	0.06969	6.50747	1.47281	0.0893686	3.74398	1.11714	0.29047	ML2_Dauno	-0.902556	-0.3896	-0.902556	-0.632549
Gene_1308	0.438055	2.43103	1.0441	ML2_Dauno	2.43103	11.6508	1.39348	0.0702291	7.19196	1.54833	0.0660246	7.60329	1.59199	0.054963	ML2_Dauno	2.56215	-0.564172	2.56215	-0.433396
CR2	0.763939	0.746378	2.43906	ML2_Etop	2.43906	11.6291	1.39219	0.0707733	7.08967	1.53728	0.0690938	8.00531	1.63353	0.0459022	ML2_Etop	2.96203	0.545998	0.572464	2.96203
Gene_456	-1.56019	-1.33365	-1.47511	ML2_AraC	-1.56019	11.5957	1.39018	0.071621	6.38877	1.45931	0.0941539	3.73866	1.11634	0.291102	ML2_AraC	-1.08067	-1.08067	-0.229906	-0.777068
Gene_1587	-0.985967	1.82343	1.48031	ML2_Dauno	1.82343	11.5722	1.38878	0.072222	6.48836	1.47064	0.0901227	8.9825	1.73037	0.0295244	ML2_AraC	-2.3523	-2.3523	1.68183	1.14618
C5AR2	1.78646	1.42151	1.10878	ML2_AraC	1.78646	11.5703	1.38866	0.0722706	6.44154	1.46533	0.0919966	4.26166	1.19187	0.234561	ML2_AraC	1.42016	1.42016	0.701212	0.0618866
Gene_358	2.34774	1.15343	0.446708	ML2_AraC	2.34774	11.5672	1.38847	0.0723511	7.0418	1.53208	0.0705772	6.9752	1.52482	0.0726923	ML2_AraC	2.45203	2.45203	0.729737	-0.920629
Gene_239	-0.764718	-1.90337	-1.5483	ML2_Dauno	-1.90337	11.5664	1.38843	0.0723705	6.60485	1.48378	0.085618	4.21602	1.18547	0.239063	ML2_Dauno	-1.19614	0.122865	-1.19614	-0.677975
Gene_601	-0.6128	-1.66554	-1.88382	ML2_Etop	-1.88382	11.5638	1.38827	0.0724387	6.69832	1.49425	0.0821608	4.50872	1.22593	0.211514	ML2_Etop	-1.43118	0.367954	-0.60757	-1.43118
Gene_1663	-1.71697	-1.01201	-1.55725	ML2_AraC	-1.71697	11.49	1.38384	0.0743616	6.39718	1.46027	0.0938068	4.3274	1.20103	0.228212	ML2_AraC	-1.34417	-1.34417	0.344804	-1.11151
Gene_241	-1.62814	-1.39677	-1.30899	ML2_AraC	-1.62814	11.4867	1.38363	0.0744509	6.31528	1.45089	0.0972392	3.7501	1.11805	0.289744	ML2_AraC	-1.20881	-1.20881	-0.444244	-0.449408
Gene_1753	2.63884	0.17225	0.733902	ML2_AraC	2.63884	11.4126	1.37917	0.0764318	7.53178	1.58449	0.0567475	8.67866	1.70085	0.0338829	ML2_AraC	3.00494	3.00494	-0.404645	0.942731
NUBP1	-1.65876	1.26578	-1.37105	ML2_AraC	-1.65876	11.3661	1.37635	0.0776991	6.23346	1.44146	0.100788	14.3233	2.18505	0.00249649	ML2_Dauno	3.46347	-1.33073	3.46347	-0.89038
Gene_97	2.12875	1.32094	0.578569	ML2_AraC	2.12875	11.3137	1.37318	0.0791524	6.61118	1.4845	0.0853793	5.95165	1.4085	0.113987	ML2_AraC	2.07695	2.07695	0.916579	-0.783051
Gene_1227	1.66959	1.28826	1.31912	ML2_AraC	1.66959	11.3021	1.37248	0.0794756	6.18723	1.43611	0.102848	3.82259	1.1288	0.28127	ML2_AraC	1.2344	1.2344	0.360688	0.528032
Gene_51	2.54174	-0.717401	0.418434	ML2_AraC	2.54174	11.2952	1.37206	0.0796697	7.15018	1.54382	0.067262	11.2045	1.93257	0.0106699	ML2_AraC	3.25731	3.25731	-1.36685	1.25175
Gene_626	1.38126	-1.3805	-1.52894	ML2_Etop	-1.52894	11.29	1.37174	0.0798167	6.15131	1.43193	0.104476	9.20162	1.75134	0.0267269	ML2_AraC	2.68669	2.68669	-0.474501	-1.09977
C4A	-1.59284	-1.21454	-1.46049	ML2_AraC	-1.59284	11.2541	1.36955	0.0808347	6.1453	1.43123	0.104751	3.7212	1.11373	0.293186	ML2_AraC	-1.16237	-1.16237	-0.0617625	-0.838622
Gene_934	-1.13368	-0.839051	-2.09896	ML2_Etop	-2.09896	11.2018	1.36637	0.0823365	6.39488	1.46001	0.0939016	5.66911	1.37467	0.128866	ML2_Etop	-2.26174	-0.457476	0.903043	-2.26174
ARFRP1	-0.922346	1.73927	1.52418	ML2_Dauno	1.73927	11.186	1.3654	0.0827965	6.19893	1.43747	0.102323	8.412	1.67451	0.0382218	ML2_AraC	-2.2628	-2.2628	1.50668	1.26168
Gene_868	-1.94084	-0.748527	-1.41174	ML2_AraC	-1.94084	11.1711	1.3645	0.0832306	6.32019	1.45146	0.0970298	5.01779	1.29329	0.170499	ML2_AraC	-1.75855	-1.75855	0.660018	-1.027
Gene_318	1.21377	1.57072	1.46032	ML2_Dauno	1.57072	11.1619	1.36394	0.0834988	6.07295	1.42278	0.108115	3.60334	1.09595	0.307604	ML2_Dauno	0.766762	0.521569	0.766762	0.659893
Gene_214	-1.21294	-1.72481	-1.28604	ML2_Dauno	-1.72481	11.1571	1.36364	0.0836394	6.10009	1.42596	0.106841	3.61715	1.09805	0.305883	ML2_Dauno	-1.04467	-0.59387	-1.04467	-0.27863
Gene_1138	1.2092	1.08586	1.87897	ML2_Etop	1.87897	11.1514	1.36329	0.0838083	6.1718	1.43432	0.103545	4.36455	1.20617	0.224695	ML2_Etop	1.69304	0.50575	-0.287109	1.69304
DNMT1	-1.71655	1.56111	0.886137	ML2_AraC	-1.71655	11.1298	1.36197	0.0844454	6.16883	1.43397	0.103679	10.7235	1.89064	0.0133188	ML2_AraC	-2.98675	-2.98675	1.41732	-0.0527392
CCNE1	-0.537971	1.51862	1.95417	ML2_Etop	1.95417	11.1157	1.36111	0.0848645	6.41441	1.46224	0.0930998	7.67153	1.59912	0.0533111	ML2_Etop	1.98828	-1.86647	0.724757	1.98828
Gene_1656	0.433303	2.16085	1.30651	ML2_Dauno	2.16085	11.0901	1.35954	0.0856324	6.56398	1.47919	0.0871732	5.78437	1.38857	0.122586	ML2_Dauno	1.9508	-0.586368	1.9508	0.18814
CA2	-0.482127	0.770665	2.45073	ML2_Etop	2.45073	11.0639	1.35793	0.0864218	6.83246	1.50913	0.0774341	10.648	1.88397	0.0137897	ML2_Etop	3.33179	-1.0037	1.22663	3.33179
Gene_751	-0.894579	-1.8253	-1.4131	ML2_Dauno	-1.8253	11.0559	1.35744	0.0866638	6.12886	1.42932	0.105507	3.78098	1.12264	0.286106	ML2_Dauno	-1.16434	-0.114044	-1.16434	-0.491197
COG2	0.184877	2.07447	1.54453	ML2_Dauno	2.07447	11.0556	1.35743	0.0866717	6.72319	1.49702	0.081264	5.98839	1.41284	0.112176	ML2_Dauno	1.68849	-0.962942	1.68849	0.699381
Gene_1012	-1.16515	-1.58818	-1.45623	ML2_Dauno	-1.58818	11.0532	1.35727	0.0867472	6.0005	1.41427	0.111586	3.38195	1.06175	0.336399	ML2_Dauno	-0.715474	-0.511391	-0.715474	-0.66459
FASN	-1.97588	-1.48209	-0.525163	ML2_AraC	-1.97588	11.0459	1.35683	0.0869671	6.37648	1.45791	0.0946634	5.78866	1.38908	0.122357	ML2_AraC	-1.91022	-1.91022	-1.14154	0.937158
WDR33	-1.01041	1.6831	1.47711	ML2_Dauno	1.6831	11.0291	1.35579	0.0874823	6.03559	1.4184	0.109892	8.48357	1.68162	0.0370068	ML2_AraC	-2.341	-2.341	1.48806	1.25917
Gene_1567	-1.16145	-2.09311	-0.746755	ML2_Dauno	-2.09311	11.013	1.35481	0.0879759	6.28775	1.44773	0.0984197	5.6357	1.37061	0.130744	ML2_Dauno	-2.0467	-0.616561	-2.0467	0.833013
GART	-2.34308	1.12065	-0.238469	ML2_AraC	-2.34308	11.0067	1.35442	0.0881699	6.80276	1.50585	0.0784574	12.439	2.03625	0.0060212	ML2_AraC	-3.24402	-3.24402	1.85127	-1.36001
Gene_1423	0.339972	1.53808	2.00605	ML2_Etop	2.00605	11.0021	1.35414	0.0883109	6.5055	1.47258	0.0894457	5.39041	1.34045	0.145342	ML2_Etop	1.79215	-0.776535	0.482713	1.79215
Gene_110	-2.16673	0.206459	-1.39935	ML2_AraC	-2.16673	10.9973	1.35384	0.0884589	6.69555	1.49394	0.0822615	9.30841	1.76148	0.0254594	ML2_AraC	-2.32992	-2.32992	2.08765	-1.69377
Gene_1034	-1.71333	1.34298	-1.11067	ML2_AraC	-1.71333	10.9725	1.35232	0.0892289	5.97269	1.41099	0.112947	13.5972	2.12895	0.00350796	ML2_Dauno	3.36863	-1.54095	3.36863	-0.523443
Gene_1323	-1.29474	1.67126	-1.21569	ML2_Dauno	1.67126	10.9713	1.35224	0.0892663	5.94738	1.408	0.114199	15.5609	2.27749	0.00139499	ML2_Dauno	3.82404	-0.963208	3.82404	-0.878853
Gene_1382	-0.944273	-1.14838	1.97545	ML2_Etop	1.97545	10.9584	1.35145	0.0896697	6.11283	1.42745	0.106248	17.0397	2.38325	0.000693593	ML2_Etop	4.24566	-0.630056	-0.865097	4.24566
Gene_774	-1.4903	1.57186	1.11225	ML2_Dauno	1.57186	10.9449	1.35061	0.090093	5.92881	1.4058	0.115125	9.75166	1.80293	0.0207995	ML2_AraC	-2.78491	-2.78491	1.21997	0.278732
Gene_1129	-1.82452	0.360461	1.70926	ML2_AraC	-1.82452	10.91	1.34846	0.0911981	6.38041	1.45836	0.0945002	12.446	2.03683	0.00600146	ML2_AraC	-3.07095	-3.07095	-1.0552	2.24745
Gene_518	1.96634	-1.21127	-0.866989	ML2_AraC	1.96634	10.9017	1.34794	0.0914621	6.08535	1.42424	0.107531	10.194	1.84337	0.0169869	ML2_AraC	3.1391	3.1391	-0.857307	-0.250899
Gene_1634	-1.59411	-1.69626	-0.787503	ML2_Dauno	-1.69626	10.9009	1.3479	0.091487	6.03865	1.41876	0.109745	4.61158	1.23984	0.202551	ML2_Dauno	-1.32727	-1.26739	-1.32727	0.585555
Gene_851	-0.49961	1.96568	1.47042	ML2_Dauno	1.96568	10.8945	1.3475	0.0916922	6.27564	1.44633	0.0989432	7.4131	1.57195	0.0598339	ML2_AraC	-1.77301	-1.77301	1.77042	0.873912
Gene_237	-0.741726	-0.227735	-2.5228	ML2_Etop	-2.5228	10.8641	1.34562	0.0926679	6.96654	1.52387	0.072972	10.7964	1.89705	0.0128794	ML2_Etop	-3.51793	-0.83296	0.148001	-3.51793
Gene_609	2.37941	0.594122	-0.735953	ML2_AraC	2.37941	10.8417	1.34423	0.0933931	6.55621	1.47831	0.087472	11.0293	1.91741	0.0115683	ML2_AraC	3.0863	3.0863	1.57393	-1.64573
Gene_1321	0.242213	0.537301	2.60099	ML2_Etop	2.60099	10.833	1.34369	0.0936778	7.1125	1.53975	0.0683973	10.5433	1.87468	0.0144701	ML2_Etop	3.53336	0.00498699	0.580916	3.53336
Gene_886	-0.479994	2.10897	1.27688	ML2_Dauno	2.10897	10.8305	1.34354	0.0937576	6.30859	1.45013	0.0975245	7.82162	1.61468	0.0498458	ML2_Dauno	2.13627	-1.71977	2.13627	0.454872
AGT	-1.53119	-1.44753	-1.17204	ML2_AraC	-1.53119	10.8163	1.34265	0.0942239	5.81356	1.39207	0.121042	3.4914	1.0788	0.321879	ML2_AraC	-1.12065	-1.12065	-0.658516	-0.225795
Gene_1331	-1.94091	-1.13485	0.959128	ML2_AraC	-1.94091	10.7968	1.34144	0.0948623	5.97493	1.41126	0.112836	11.8934	1.9911	0.00775745	ML2_Etop	2.95516	-1.86664	-0.349016	2.95516
DIS3	1.17791	2.21182	-0.373433	ML2_Dauno	2.21182	10.7776	1.34025	0.0954967	6.41905	1.46277	0.0929101	12.2517	2.02086	0.00656897	ML2_Dauno	3.25488	1.64979	3.25488	-1.07743
Gene_160	-1.22162	-1.64527	-1.2644	ML2_Dauno	-1.64527	10.7773	1.34023	0.0955076	5.79798	1.3902	0.121863	3.39188	1.06331	0.335058	ML2_Dauno	-0.945822	-0.636072	-0.945822	-0.305223
Gene_1279	-2.53767	0.548737	-0.379586	ML2_AraC	-2.53767	10.7707	1.33982	0.0957267	6.88498	1.51492	0.0756556	10.7809	1.89568	0.0129718	ML2_AraC	-3.27199	-3.27199	1.17473	-1.06835
Gene_955	-0.279416	2.04943	1.45074	ML2_Dauno	2.04943	10.7506	1.33857	0.0963962	6.38288	1.45864	0.0943975	6.99421	1.52689	0.0720825	ML2_Dauno	1.85136	-1.5109	1.85136	0.711814
Gene_836	-1.17433	-1.71091	-1.22139	ML2_Dauno	-1.71091	10.7442	1.33817	0.0966113	5.79806	1.39021	0.121859	3.49978	1.08009	0.320791	ML2_Dauno	-1.08928	-0.572433	-1.08928	-0.200797
Gene_1132	0.829357	1.76862	1.44144	ML2_Dauno	1.76862	10.7288	1.33721	0.0971277	5.89361	1.40162	0.116903	3.91337	1.14213	0.270972	ML2_Dauno	1.16776	-0.0176113	1.16776	0.588919
Gene_906	-2.23652	-1.08493	-0.425471	ML2_AraC	-2.23652	10.7126	1.3362	0.0976747	6.36015	1.45604	0.0953442	6.322	1.45167	0.0969531	ML2_AraC	-2.39384	-2.39384	-0.584896	0.856111
Gene_1608	-0.944406	-0.688401	2.19873	ML2_Etop	2.19873	10.7089	1.33597	0.0978006	6.20021	1.43761	0.102266	16.1595	2.32088	0.00105171	ML2_Etop	4.22924	-0.856484	-0.308118	4.22924
Gene_521	-2.03648	0.665467	1.20852	ML2_AraC	-2.03648	10.6848	1.33447	0.0986209	6.05062	1.42017	0.109173	10.9011	1.90622	0.0122731	ML2_AraC	-3.24741	-3.24741	-0.152952	1.22337
Gene_1064	1.08675	-0.830662	-2.02816	ML2_Etop	-2.02816	10.6828	1.33434	0.0986872	5.98446	1.41238	0.112369	9.77598	1.80518	0.0205696	ML2_Etop	-2.81928	1.72011	-1.49875	-2.81928
Gene_1059	0.738015	2.42072	-0.419354	ML2_Dauno	2.42072	10.6722	1.33368	0.0990515	6.58039	1.48103	0.0865454	13.91	2.15329	0.0030302	ML2_Dauno	3.70896	1.1281	3.70896	-0.907045
Gene_499	1.40665	1.48607	1.2207	ML2_Dauno	1.48607	10.6511	1.33236	0.0997756	5.67718	1.37564	0.128417	3.46473	1.07467	0.325365	ML2_AraC	0.87837	0.87837	0.797616	0.297589
Gene_961	-0.998566	-1.57944	-1.4951	ML2_Dauno	-1.57944	10.637	1.33148	0.100266	5.72707	1.38167	0.125671	3.27993	1.04561	0.350446	ML2_Etop	-0.781353	-0.288352	-0.712851	-0.781353
Gene_1040	-1.20035	-1.73764	-1.12823	ML2_Dauno	-1.73764	10.6349	1.33134	0.100338	5.73315	1.38241	0.12534	3.61349	1.0975	0.306339	ML2_Dauno	-1.20006	-0.631495	-1.20006	-0.0274867
Gene_392	2.10468	1.17683	0.551917	ML2_AraC	2.10468	10.633	1.33123	0.100402	6.11923	1.4282	0.105951	5.56228	1.36165	0.134961	ML2_AraC	2.09836	2.09836	0.737113	-0.703571
Gene_1343	-2.26489	0.885276	0.583129	ML2_AraC	-2.26489	10.6165	1.33019	0.100979	6.25346	1.44378	0.0999094	10.9191	1.9078	0.0121715	ML2_AraC	-3.37445	-3.37445	0.745929	0.0864692
Gene_1078	0.488743	-1.64776	-1.75231	ML2_Etop	-1.75231	10.6156	1.33014	0.10101	6.02458	1.41711	0.11042	6.51696	1.47388	0.088996	ML2_AraC	1.71328	1.71328	-0.977069	-1.56901
Gene_1456	1.66764	1.55173	0.785381	ML2_AraC	1.66764	10.6056	1.32951	0.101357	5.80569	1.39113	0.121456	4.50028	1.22478	0.212265	ML2_AraC	1.34871	1.34871	1.19378	-0.507073
Gene_1052	-1.57881	1.73367	0.630369	ML2_Dauno	1.73367	10.5904	1.32856	0.10189	5.8956	1.40186	0.116801	10.6751	1.88636	0.013619	ML2_AraC	-2.76952	-2.76952	1.90189	-0.590609
Gene_1819	-1.55432	-1.29277	-1.2409	ML2_AraC	-1.55432	10.5746	1.32757	0.102447	5.62699	1.36955	0.131237	3.3571	1.05784	0.339775	ML2_AraC	-1.17036	-1.17036	-0.370644	-0.447777
AMD1	0.600278	2.10922	1.11296	ML2_Dauno	2.10922	10.5614	1.32674	0.102914	6.04781	1.41984	0.109307	5.3734	1.33833	0.14641	ML2_Dauno	1.99703	-0.288883	1.99703	-0.12104
Gene_119	-0.824363	1.86304	1.27299	ML2_Dauno	1.86304	10.52	1.32413	0.104395	5.771	1.38696	0.123299	7.91918	1.62472	0.0477119	ML2_AraC	-2.08338	-2.08338	1.87295	0.745271
Gene_1713	1.2604	-1.49573	-1.32247	ML2_Dauno	-1.49573	10.5179	1.324	0.104468	5.57472	1.36317	0.134237	8.12978	1.64619	0.0434043	ML2_AraC	2.49198	2.49198	-1.32015	-1.25182
Gene_1551	-1.62467	-1.31599	-1.11117	ML2_AraC	-1.62467	10.5078	1.32337	0.104834	5.60606	1.367	0.132431	3.4947	1.07931	0.32145	ML2_AraC	-1.30003	-1.30003	-0.495894	-0.207309
Gene_53	2.27814	0.972795	0.378494	ML2_AraC	2.27814	10.4815	1.32171	0.105787	6.2795	1.44678	0.0987761	6.44194	1.46537	0.0919807	ML2_AraC	2.44146	2.44146	0.544419	-0.86326
Gene_1790	0.853285	1.50801	-1.63202	ML2_Etop	-1.63202	10.4744	1.32126	0.106044	5.66567	1.37425	0.129059	16.3781	2.33653	0.00094851	ML2_Etop	-3.97988	0.281615	1.44979	-3.97988
CHEK2	-1.12327	-1.43109	1.49396	ML2_Etop	1.49396	10.4486	1.31963	0.106988	5.54164	1.35912	0.136169	14.8502	2.22487	0.00194926	ML2_Etop	3.77506	-0.711888	-1.11763	3.77506
Gene_83	-0.839985	2.24592	0.607402	ML2_Dauno	2.24592	10.4483	1.31962	0.106999	6.11867	1.42813	0.105977	10.5276	1.87329	0.0145745	ML2_Dauno	2.99372	-1.39486	2.99372	1.25269
Gene_1592	-1.31145	-1.58991	-1.13754	ML2_Dauno	-1.58991	10.4362	1.31885	0.107444	5.54172	1.35913	0.136165	3.34244	1.05553	0.341779	ML2_Dauno	-0.950087	-0.812478	-0.950087	-0.125374
Gene_805	-1.2788	-1.5709	-1.19374	ML2_Dauno	-1.5709	10.4311	1.31853	0.107633	5.52809	1.35746	0.136968	3.25083	1.04097	0.354544	ML2_Dauno	-0.88345	-0.756177	-0.88345	-0.237255
CFLAR	-0.962515	0.897273	-2.00274	ML2_Etop	-2.00274	10.3664	1.31443	0.110045	5.74249	1.38353	0.124833	13.9595	2.15712	0.00296082	ML2_Etop	-3.53287	-1.65882	1.62078	-3.53287
Gene_1703	1.87706	1.27087	0.744204	ML2_AraC	1.87706	10.3586	1.31394	0.110341	5.69229	1.37747	0.127579	4.49279	1.22376	0.212935	ML2_AraC	1.71191	1.71191	0.76885	-0.411748
Gene_1518	-0.13342	-2.09797	-1.34696	ML2_Dauno	-2.09797	10.33	1.31212	0.111425	6.23356	1.44148	0.100784	5.52703	1.35733	0.137031	ML2_Dauno	-1.81047	0.908139	-1.81047	-0.400047
ATP6V1B2	-1.36549	0.757184	-1.78364	ML2_Etop	-1.78364	10.3155	1.3112	0.11198	5.61925	1.36861	0.131677	11.9443	1.99535	0.00757657	ML2_Etop	-2.96262	-2.08721	1.65321	-2.96262
Gene_1828	-0.115948	-2.54561	-0.545755	ML2_Dauno	-2.54561	10.3016	1.31032	0.112513	6.79143	1.5046	0.0788514	9.59656	1.78853	0.022326	ML2_Dauno	-3.14012	0.135724	-3.14012	-0.624691
Gene_852	0.34494	2.09164	1.2148	ML2_Dauno	2.09164	10.2398	1.30638	0.114909	5.96971	1.41064	0.113093	5.52082	1.35657	0.137399	ML2_Dauno	1.95122	-0.644899	1.95122	0.126771
Gene_1014	-1.30889	1.00382	-1.64348	ML2_Etop	-1.64348	10.2224	1.30527	0.115595	5.42186	1.34435	0.143387	12.6886	2.05659	0.00536069	ML2_Etop	-2.95657	-2.13869	1.92344	-2.95657
Gene_1069	-0.893702	-1.89966	-1.06858	ML2_Dauno	-1.89966	10.2019	1.30396	0.116402	5.54926	1.36006	0.135722	3.97044	1.15043	0.264674	ML2_Dauno	-1.56369	-0.216389	-1.56369	0.101579
Gene_722	0.637601	1.24871	1.91891	ML2_Etop	1.91891	10.1991	1.30378	0.116515	5.64804	1.37211	0.130047	4.37702	1.20789	0.223525	ML2_Etop	1.79664	-0.28215	0.0616802	1.79664
Gene_679	0.82181	2.08587	-0.838576	ML2_Dauno	2.08587	10.1957	1.30356	0.11665	5.72943	1.38196	0.125542	14.1088	2.16862	0.0027608	ML2_Dauno	3.55845	1.46151	3.55845	-1.49572
Gene_408	-0.202061	1.63414	1.80394	ML2_Etop	1.80394	10.1934	1.30342	0.116739	5.96541	1.41013	0.113305	6.07523	1.42305	0.108007	ML2_Etop	1.56418	-1.41931	0.932307	1.56418
Gene_1292	-2.17496	-1.00803	0.441581	ML2_AraC	-2.17496	10.1927	1.30338	0.116766	5.94159	1.40731	0.114487	9.24404	1.75538	0.0262161	ML2_AraC	-2.6535	-2.6535	-1.79982	1.543
Gene_1741	1.08102	0.900969	-1.88437	ML2_Etop	-1.88437	10.1927	1.30338	0.116767	5.53121	1.35784	0.136784	14.9385	2.23148	0.00186999	ML2_Etop	-3.9603	0.861259	0.600651	-3.9603
Gene_247	-0.946051	-2.08846	-0.693612	ML2_Dauno	-2.08846	10.1756	1.30228	0.117449	5.73779	1.38297	0.125088	5.50867	1.35507	0.138121	ML2_Dauno	-2.14048	-0.363802	-2.14048	0.847675
Gene_70	-1.10118	1.2956	1.56205	ML2_Etop	1.56205	10.1504	1.30067	0.118458	5.33118	1.33306	0.149092	7.97991	1.63094	0.0464287	ML2_AraC	-2.37346	-2.37346	0.879618	1.72355
BCL7A	-0.890646	-0.850668	-2.02511	ML2_Etop	-2.02511	10.1295	1.29933	0.119304	5.61795	1.36845	0.131752	5.0545	1.29801	0.167849	ML2_Etop	-2.21034	-0.172398	0.761104	-2.21034
Gene_1249	-1.2907	-1.29455	-1.38963	ML2_Etop	-1.38963	10.1237	1.29895	0.119539	5.27284	1.32575	0.152874	2.9918	0.998632	0.392891	ML2_AraC	-0.781116	-0.781116	-0.315218	-0.755516
Gene_137	-1.55469	-0.9619	1.41491	ML2_AraC	-1.55469	10.1227	1.29889	0.11958	5.34427	1.3347	0.148256	12.7597	2.06233	0.00518624	ML2_Etop	3.41078	-1.47509	-0.333264	3.41078
Gene_709	-0.761163	-1.1953	-1.86977	ML2_Etop	-1.86977	10.1116	1.29818	0.120031	5.50415	1.35452	0.13839	3.95685	1.14846	0.266161	ML2_Etop	-1.73612	0.0365792	0.0982464	-1.73612
Gene_222	0.852961	1.65784	1.3825	ML2_Dauno	1.65784	10.105	1.29776	0.120299	5.38728	1.34006	0.145538	3.48991	1.07857	0.322073	ML2_Dauno	1.05151	0.0662775	1.05151	0.577841
Gene_1517	-1.8067	-1.26416	-0.769392	ML2_AraC	-1.8067	10.0881	1.29667	0.120992	5.45424	1.34836	0.141401	4.12324	1.17235	0.248461	ML2_AraC	-1.67059	-1.67059	-0.663454	0.33611
Gene_254	-0.796924	2.11462	-0.763569	ML2_Dauno	2.11462	10.0636	1.29509	0.122	5.68973	1.37716	0.127721	15.1156	2.24467	0.00172046	ML2_Dauno	3.95361	-0.591639	3.95361	-0.551617
Gene_509	0.609612	2.26337	0.657482	ML2_Dauno	2.26337	10.0597	1.29484	0.122159	5.92675	1.40555	0.115229	7.08363	1.53662	0.0692794	ML2_Dauno	2.603	-0.156638	2.603	-0.95189
AXIN1	1.9153	-0.990923	0.902551	ML2_AraC	1.9153	10.0586	1.29477	0.122205	5.46492	1.34968	0.140752	10.247	1.84815	0.0165791	ML2_Dauno	-2.64327	2.36629	-2.64327	1.60637
Gene_850	2.3501	-0.459524	0.608978	ML2_AraC	2.3501	10.0485	1.29412	0.122624	6.105	1.42653	0.106612	8.90161	1.72256	0.030628	ML2_AraC	2.86912	2.86912	-1.1811	1.31161
Gene_1542	-1.21397	-1.23345	-1.4949	ML2_Etop	-1.4949	10.0432	1.29378	0.122843	5.22984	1.32033	0.155721	3.03593	1.00597	0.386118	ML2_Etop	-0.989821	-0.663353	-0.157578	-0.989821
Gene_791	0.491226	-1.30619	-1.91444	ML2_Etop	-1.91444	10.0319	1.29305	0.123317	5.61251	1.36778	0.132062	6.58615	1.48168	0.0863261	ML2_Etop	-2.09062	1.6752	-0.346889	-2.09062
Gene_712	2.15193	0.397508	1.0014	ML2_AraC	2.15193	9.96097	1.28847	0.126305	5.79161	1.38944	0.122201	5.60227	1.36654	0.132648	ML2_AraC	2.2235	2.2235	-0.781697	0.594207
Gene_1198	-1.35394	1.49984	1.04984	ML2_Dauno	1.49984	9.95206	1.2879	0.126686	5.18483	1.31464	0.158753	8.47225	1.6805	0.0371963	ML2_AraC	-2.56799	-2.56799	1.67351	0.843205
Gene_277	-0.911519	-1.26749	-1.67827	ML2_Etop	-1.67827	9.94578	1.28749	0.126954	5.25399	1.32338	0.154116	3.28075	1.04575	0.35033	ML2_Etop	-1.3374	-0.202745	-0.129457	-1.3374
Gene_314	-1.02236	-1.45213	-1.41412	ML2_Dauno	-1.45213	9.90514	1.28486	0.128704	5.15363	1.31068	0.160887	2.90767	0.984492	0.40608	ML2_Etop	-0.749082	-0.385336	-0.591321	-0.749082
Gene_1725	1.52046	-0.787917	-1.51853	ML2_AraC	1.52046	9.8875	1.28371	0.12947	5.23855	1.32143	0.15514	8.92905	1.72521	0.0302492	ML2_AraC	2.6858	2.6858	0.354147	-1.60676
Gene_1697	-0.829007	-1.69312	-1.29953	ML2_Dauno	-1.69312	9.88593	1.28361	0.129538	5.24268	1.32195	0.154865	3.23283	1.03808	0.357102	ML2_Dauno	-1.0864	-0.110869	-1.0864	-0.43879
Gene_1156	-0.983575	-1.67743	-1.18555	ML2_Dauno	-1.67743	9.8759	1.28296	0.129977	5.18673	1.31488	0.158624	3.18885	1.03099	0.363415	ML2_Dauno	-1.12039	-0.353129	-1.12039	-0.228386
Gene_344	-1.50432	-0.946051	-1.41129	ML2_AraC	-1.50432	9.86417	1.2822	0.13049	5.14972	1.31018	0.161156	3.40232	1.06495	0.333653	ML2_AraC	-1.14664	-1.14664	0.261731	-1.0004
ATP2C1	2.37778	0.401038	-0.518375	ML2_AraC	2.37778	9.85512	1.28161	0.130887	6.0834	1.42401	0.107622	9.4868	1.77828	0.0234722	ML2_AraC	3.06176	3.06176	1.09622	-1.14735
Gene_190	-1.14246	-1.34746	-1.39585	ML2_Etop	-1.39585	9.83147	1.28007	0.131931	5.06928	1.29991	0.166794	2.84177	0.973271	0.41667	ML2_Etop	-0.767553	-0.575145	-0.424604	-0.767553
Gene_1175	1.1818	-1.0195	-1.64066	ML2_Etop	-1.64066	9.82038	1.27935	0.132423	5.12778	1.30739	0.162676	7.90714	1.62349	0.0479704	ML2_AraC	2.36821	2.36821	-0.342367	-2.09758
Gene_1631	0.745952	2.01731	0.889324	ML2_Dauno	2.01731	9.80228	1.27817	0.133229	5.41688	1.34374	0.143695	5.03768	1.29585	0.169058	ML2_Dauno	2.01604	0.00431423	2.01604	-0.438785
ZPR1	-1.84635	1.12246	-0.772939	ML2_AraC	-1.84635	9.79694	1.27782	0.133468	5.26635	1.32493	0.153301	10.808	1.89807	0.0128107	ML2_Dauno	2.79833	-1.89098	2.79833	-0.0149349
Gene_651	1.5817	1.65279	0.427199	ML2_Dauno	1.65279	9.78925	1.27732	0.133812	5.41597	1.34362	0.143752	5.46848	1.35012	0.140536	ML2_Dauno	1.66521	1.3402	1.66521	-1.11678
Gene_1652	-0.760084	-1.71239	-1.29738	ML2_Dauno	-1.71239	9.77184	1.27618	0.134595	5.1932	1.3157	0.158185	3.28168	1.04589	0.350201	ML2_Dauno	-1.13381	-0.0185021	-1.13381	-0.440785
Gene_510	-0.752305	-1.62175	-1.40643	ML2_Dauno	-1.62175	9.76925	1.27601	0.134712	5.17407	1.31327	0.159486	3.153	1.02518	0.368631	ML2_Dauno	-0.912526	0.00443532	-0.912526	-0.683719
Gene_1015	-0.872647	-1.76469	-1.13891	ML2_Dauno	-1.76469	9.76718	1.27588	0.134805	5.17277	1.31311	0.159575	3.40779	1.0658	0.33292	ML2_Dauno	-1.31456	-0.203676	-1.31456	-0.12022
SPOP	0.88422	1.64645	-1.26969	ML2_Dauno	1.64645	9.74239	1.27426	0.135928	5.10476	1.30445	0.164285	14.095	2.16757	0.00277862	ML2_Etop	-3.53627	0.251693	1.6019	-3.53627
Gene_1754	-0.765575	1.91472	1.009	ML2_Dauno	1.91472	9.72914	1.27339	0.136532	5.27031	1.32543	0.15304	7.64939	1.59681	0.0538417	ML2_Dauno	2.15597	-1.92792	2.15597	0.277549
CLK4	-0.468244	-0.422465	-2.36461	ML2_Etop	-2.36461	9.71606	1.27253	0.13713	5.9891	1.41293	0.112142	8.66433	1.69944	0.0341033	ML2_Etop	-3.20036	-0.399672	-0.224885	-3.20036
Gene_1474	-1.37737	-1.33819	-1.13321	ML2_AraC	-1.37737	9.69957	1.27145	0.137887	4.97206	1.28738	0.173854	2.91813	0.98626	0.404421	ML2_AraC	-0.97156	-0.97156	-0.573041	-0.297579
Gene_1263	0.766957	1.26995	1.71323	ML2_Etop	1.71323	9.69744	1.27131	0.137985	5.13615	1.30845	0.162095	3.52884	1.08457	0.31704	ML2_Etop	1.42237	-0.0493825	0.233164	1.42237
LIG4	-1.95417	-0.241759	-1.30634	ML2_AraC	-1.95417	9.6948	1.27114	0.138107	5.58376	1.36428	0.133714	6.00218	1.41447	0.111504	ML2_AraC	-1.96244	-1.96244	1.30647	-1.25923
Gene_283	-1.2538	-1.59713	-0.952574	ML2_Dauno	-1.59713	9.68524	1.27051	0.138549	5.03023	1.29489	0.169597	3.30465	1.04955	0.346996	ML2_Dauno	-1.13197	-0.804425	-1.13197	0.150062
Gene_1724	-0.625378	-1.85996	-1.18533	ML2_Dauno	-1.85996	9.68479	1.27049	0.138569	5.25557	1.32358	0.154011	3.77479	1.12172	0.286832	ML2_Dauno	-1.47662	0.155045	-1.47662	-0.190677
Gene_263	-0.989634	-1.32033	-1.50167	ML2_Etop	-1.50167	9.65253	1.26837	0.140068	4.97766	1.28811	0.17344	2.87295	0.978597	0.411631	ML2_Etop	-0.998571	-0.350621	-0.335183	-0.998571
Gene_243	0.965604	-0.78955	-1.90687	ML2_Etop	-1.90687	9.62641	1.26665	0.141292	5.19194	1.31554	0.15827	8.36304	1.66963	0.0390754	ML2_Etop	-2.62753	2.12312	0.270991	-2.62753
Gene_121	1.47102	0.830446	1.4675	ML2_AraC	1.47102	9.61578	1.26595	0.141793	5.00707	1.29191	0.17128	3.53327	1.08525	0.316473	ML2_Etop	1.17834	1.06265	-0.375276	1.17834
Gene_692	1.85108	0.818629	1.01416	ML2_AraC	1.85108	9.60053	1.26495	0.142514	5.12516	1.30705	0.162858	3.87068	1.13588	0.275771	ML2_AraC	1.71342	1.71342	-0.106476	0.371395
Gene_932	1.99666	-0.902751	-0.690887	ML2_AraC	1.99666	9.59907	1.26485	0.142583	5.27894	1.32652	0.152475	8.86189	1.71871	0.0311846	ML2_AraC	3.02307	3.02307	-0.586325	-0.257486
Gene_1687	-0.396829	-1.36751	-1.813	ML2_Etop	-1.813	9.58786	1.26411	0.143116	5.31451	1.33098	0.150163	4.02868	1.15883	0.258383	ML2_Etop	-1.62065	0.528953	-0.292542	-1.62065
Gene_517	1.92271	-0.87705	-0.841502	ML2_AraC	1.92271	9.58348	1.26382	0.143324	5.17414	1.31328	0.159481	8.70054	1.70299	0.0335491	ML2_AraC	2.97641	2.97641	-0.408381	-0.507264
ACTR3	0.345775	0.791313	2.21771	ML2_Etop	2.21771	9.58005	1.2636	0.143488	5.66396	1.37404	0.129154	6.66822	1.49089	0.0832591	ML2_Etop	2.70769	0.00784392	0.83653	2.70769
Gene_135	1.03464	-0.656042	-1.92573	ML2_Etop	-1.92573	9.57448	1.26323	0.143753	5.20933	1.31774	0.157096	8.92238	1.72457	0.0303409	ML2_Etop	-2.78263	1.56991	-1.26121	-2.78263
Gene_560	1.02739	1.022	1.6954	ML2_Etop	1.6954	9.55905	1.26221	0.144492	4.9744	1.28769	0.173681	3.48318	1.07753	0.32295	ML2_Etop	1.51277	0.36043	-0.177116	1.51277
Gene_1760	2.54389	-0.207572	-0.0957304	ML2_AraC	2.54389	9.54448	1.26125	0.145192	6.52361	1.47463	0.088736	9.52672	1.78201	0.0230488	ML2_AraC	3.29745	3.29745	-0.162184	0.026764
Gene_1499	1.48476	1.27017	1.03212	ML2_AraC	1.48476	9.54028	1.26097	0.145395	4.88311	1.27581	0.180559	3.11793	1.01947	0.373798	ML2_AraC	1.10942	1.10942	0.625172	0.152126
CD4	-1.14356	-1.42528	-1.22959	ML2_Dauno	-1.42528	9.52962	1.26027	0.14591	4.85105	1.27162	0.183034	2.74218	0.956065	0.433106	ML2_Dauno	-0.677523	-0.61417	-0.677523	-0.447967
Gene_458	1.22608	1.24724	1.33261	ML2_Etop	1.33261	9.52643	1.26006	0.146064	4.83475	1.26948	0.184305	2.8502	0.974714	0.415302	ML2_Etop	0.713278	0.678509	0.404292	0.713278
Gene_989	0.51525	2.40934	-0.145844	ML2_Dauno	2.40934	9.51967	1.25961	0.146392	6.09168	1.42498	0.107234	11.8719	1.98929	0.00783523	ML2_Dauno	3.51836	0.701635	3.51836	-0.435068
Gene_449	-0.179278	-0.509945	2.40031	ML2_Etop	2.40031	9.51849	1.25953	0.146449	6.05367	1.42052	0.109028	14.8174	2.22242	0.00197951	ML2_Etop	4.17348	-3.19038e-05	-0.475682	4.17348
Gene_832	-1.07485	0.571891	-1.92972	ML2_Etop	-1.92972	9.5128	1.25915	0.146726	5.20616	1.31734	0.157309	10.9875	1.91376	0.0117938	ML2_Etop	-3.12955	-1.63739	1.28315	-3.12955
Gene_1850	-1.80406	-0.642053	-1.19474	ML2_AraC	-1.80406	9.50897	1.2589	0.146912	5.09428	1.30311	0.165022	4.16206	1.17786	0.244488	ML2_AraC	-1.69505	-1.69505	0.594899	-0.815089
Gene_184	-1.38788	0.882058	1.4814	ML2_Etop	1.4814	9.50234	1.25846	0.147235	4.89877	1.27786	0.179361	8.38693	1.67202	0.0386565	ML2_AraC	-2.58678	-2.58678	0.424218	2.00994
ASAP1	-1.25153	1.59073	0.900699	ML2_Dauno	1.59073	9.49938	1.25826	0.14738	4.90801	1.27906	0.178658	8.11367	1.64455	0.04372	ML2_AraC	-2.41042	-2.41042	1.90473	0.509711
Gene_28	-0.853777	-1.17893	-1.68192	ML2_Etop	-1.68192	9.49339	1.25787	0.147672	4.94766	1.28422	0.17567	3.23322	1.03814	0.357046	ML2_Etop	-1.4301	-0.154094	-0.0132709	-1.4301
Gene_908	1.75373	1.31894	0.533745	ML2_AraC	1.75373	9.45924	1.2556	0.14935	5.10006	1.30385	0.164615	4.51247	1.22644	0.211181	ML2_AraC	1.61777	1.61777	1.04827	-0.739406
Gene_1403	-1.79776	-1.09225	-0.762435	ML2_AraC	-1.79776	9.45596	1.25539	0.149512	5.00626	1.2918	0.171339	3.8246	1.1291	0.281037	ML2_AraC	-1.71218	-1.71218	-0.423246	0.208654
Gene_1184	2.18761	0.765558	0.38871	ML2_AraC	2.18761	9.44653	1.25476	0.149979	5.52282	1.35681	0.13728	5.6958	1.3779	0.127386	ML2_AraC	2.38361	2.38361	0.259649	-0.657027
CEBPD	-1.05884	-0.773253	-1.81143	ML2_Etop	-1.81143	9.43922	1.25427	0.150342	5.00034	1.29104	0.171773	4.21595	1.18546	0.23907	ML2_Etop	-1.88991	-0.486315	0.735397	-1.88991
Gene_568	-0.911263	-0.757436	-1.91838	ML2_Etop	-1.91838	9.43231	1.25381	0.150685	5.08428	1.30183	0.165729	4.65628	1.24583	0.198767	ML2_Etop	-2.11219	-0.264721	0.810771	-2.11219
ABCC3	1.54879	0.743901	1.394	ML2_AraC	1.54879	9.40735	1.25215	0.151932	4.89538	1.27742	0.17962	3.60267	1.09585	0.307689	ML2_AraC	1.21349	1.21349	-0.458146	1.10945
ALCAM	0.780196	1.611	1.29526	ML2_Dauno	1.611	9.39717	1.25148	0.152442	4.88171	1.27563	0.180667	3.23913	1.03909	0.356205	ML2_Dauno	1.07642	0.0193645	1.07642	0.50113
Gene_366	-0.567438	-1.91858	-1.05603	ML2_Dauno	-1.91858	9.39142	1.25109	0.152732	5.11812	1.30616	0.163349	4.05823	1.16308	0.255244	ML2_Dauno	-1.68573	0.198775	-1.68573	0.0388773
Gene_708	0.79708	1.93071	0.822333	ML2_Dauno	1.93071	9.34375	1.24792	0.155148	5.03922	1.29605	0.168948	4.67279	1.24804	0.197386	ML2_Dauno	1.93445	0.118977	1.93445	-0.489608
Gene_1157	-1.63915	-0.851872	-1.17121	ML2_AraC	-1.63915	9.2847	1.24397	0.158189	4.78424	1.26283	0.188295	3.35277	1.05716	0.340365	ML2_AraC	-1.43271	-1.43271	0.229303	-0.662182
Gene_1555	-1.3785	1.66242	0.520032	ML2_Dauno	1.66242	9.25641	1.24207	0.159663	4.93431	1.28249	0.176671	9.07526	1.73928	0.0283068	ML2_AraC	-2.45421	-2.45421	2.36332	-0.0994983
Gene_1345	1.9041	0.840443	0.789432	ML2_AraC	1.9041	9.25089	1.2417	0.159952	4.95514	1.28519	0.175112	4.01062	1.15623	0.260319	ML2_AraC	1.85604	1.85604	0.101645	-0.0101627
Gene_1187	1.72225	0.354095	1.40264	ML2_AraC	1.72225	9.23373	1.24055	0.160854	5.05894	1.29858	0.167532	4.88064	1.27549	0.180749	ML2_AraC	1.54488	1.54488	-1.07341	1.37868
Gene_86	-1.32902	1.71953	-0.481992	ML2_Dauno	1.71953	9.23012	1.2403	0.161044	4.95542	1.28523	0.175091	11.7591	1.97982	0.00825582	ML2_Dauno	3.28145	-1.40703	3.28145	0.0926306
Gene_1878	-0.811944	1.29292	1.54732	ML2_Etop	1.54732	9.22003	1.23963	0.161577	4.72508	1.255	0.193071	6.51301	1.47343	0.0891509	ML2_AraC	-2.00014	-2.00014	0.81368	1.61675
Gene_1675	-1.4336	-1.30746	-0.940967	ML2_AraC	-1.4336	9.20072	1.23833	0.1626	4.65008	1.245	0.199288	2.95139	0.991866	0.399181	ML2_AraC	-1.12187	-1.12187	-0.676898	-0.00689495
APC	1.11085	-1.249	-1.34519	ML2_Etop	-1.34519	9.19489	1.23793	0.162911	4.60353	1.23875	0.20324	6.65462	1.48936	0.08376	ML2_AraC	2.23804	2.23804	-0.905861	-1.43716
Gene_920	1.39379	1.81139	0.132738	ML2_Dauno	1.81139	9.16274	1.23577	0.16463	5.24139	1.32179	0.154951	6.89155	1.51565	0.075436	ML2_Dauno	2.1921	1.1622	2.1921	-1.64269
Gene_927	-1.68661	-0.22479	1.49076	ML2_AraC	-1.68661	9.16044	1.23561	0.164754	5.11753	1.30608	0.163391	11.0096	1.91569	0.0116738	ML2_Etop	2.98632	-2.00047	0.625318	2.98632
Gene_1765	-2.15677	-0.510187	0.607647	ML2_AraC	-2.15677	9.15459	1.23522	0.165069	5.28116	1.3268	0.152329	8.79585	1.71229	0.032132	ML2_AraC	-2.83681	-2.83681	-1.25153	1.35429
Gene_640	-1.03851	1.42648	1.21484	ML2_Dauno	1.42648	9.14795	1.23477	0.165427	4.5892	1.23682	0.20447	6.87745	1.5141	0.075908	ML2_AraC	-2.20605	-2.20605	1.34655	1.06312
CCL2	-1.14585	-1.36857	-1.17312	ML2_Dauno	-1.36857	9.13644	1.23399	0.166049	4.56218	1.23318	0.206811	2.58438	0.928148	0.460235	ML2_AraC	-0.654245	-0.654245	-0.642811	-0.404409
Gene_564	0.952771	1.27905	1.43296	ML2_Etop	1.43296	9.13303	1.23376	0.166234	4.59711	1.23789	0.20379	2.79224	0.964751	0.42478	ML2_Etop	0.925166	0.285737	0.435726	0.925166
BCS1L	-0.929381	-1.90174	-0.648117	ML2_Dauno	-1.90174	9.1263	1.23331	0.166599	4.9004	1.27807	0.179237	4.57087	1.23435	0.206055	ML2_Dauno	-1.91348	-0.413951	-1.91348	0.766008
Gene_132	1.7271	-0.836412	-1.01618	ML2_AraC	1.7271	9.11366	1.23245	0.167286	4.71509	1.25367	0.193889	7.93461	1.62631	0.0473826	ML2_AraC	2.77969	2.77969	-0.18668	-0.806508
Gene_1784	-0.751508	-0.659535	-1.99555	ML2_Etop	-1.99555	9.09405	1.23113	0.168357	4.98199	1.28867	0.173121	5.23797	1.32136	0.155178	ML2_Etop	-2.35665	-0.0625739	0.976409	-2.35665
Gene_1147	0.160208	0.159037	2.45949	ML2_Etop	2.45949	9.09224	1.23101	0.168456	6.10004	1.42595	0.106843	10.9316	1.90889	0.0121014	ML2_Etop	3.63662	0.0898535	0.164057	3.63662
Gene_1169	-1.06561	1.21545	1.38339	ML2_Etop	1.38339	9.07482	1.22982	0.169414	4.52663	1.22836	0.209927	6.87821	1.51418	0.0758826	ML2_AraC	-2.23983	-2.23983	0.905896	1.49907
Gene_1181	-1.1311	-1.77496	-0.598452	ML2_Dauno	-1.77496	9.0634	1.22905	0.170044	4.78802	1.26333	0.187994	4.30552	1.19799	0.230307	ML2_Dauno	-1.72036	-0.725263	-1.72036	0.803083
Gene_1439	0.979387	1.7212	0.8653	ML2_Dauno	1.7212	9.05768	1.22866	0.17036	4.67046	1.24773	0.19758	3.71971	1.11351	0.293364	ML2_Dauno	1.54835	0.396238	1.54835	-0.311968
Gene_1719	-1.07323	-1.3558	-1.22702	ML2_Dauno	-1.3558	9.03745	1.22729	0.171483	4.4956	1.22415	0.212683	2.51895	0.916325	0.471876	ML2_Dauno	-0.597422	-0.546206	-0.597422	-0.519708
ARID5B	1.41914	-0.940853	-1.27343	ML2_AraC	1.41914	9.02616	1.22652	0.172112	4.52078	1.22757	0.210444	7.33565	1.56372	0.061935	ML2_AraC	2.51292	2.51292	-0.600798	-1.66063
Gene_754	-1.11279	-1.53085	-0.973918	ML2_Dauno	-1.53085	9.0128	1.22562	0.17286	4.53033	1.22886	0.209601	2.86895	0.977915	0.412275	ML2_Dauno	-1.05447	-0.637104	-1.05447	0.0227209
Gene_974	0.806932	1.6228	1.14637	ML2_Dauno	1.6228	9.01051	1.22546	0.172988	4.59879	1.23812	0.203646	3.16744	1.02753	0.366522	ML2_Dauno	1.21266	0.103979	1.21266	0.252912
Gene_863	-1.06605	-1.11169	-1.45555	ML2_Etop	-1.45555	9.00211	1.22489	0.17346	4.49093	1.22351	0.213101	2.68317	0.945721	0.443096	ML2_Etop	-1.06884	-0.525592	-0.0530683	-1.06884
Gene_1584	0.781686	2.06376	0.443142	ML2_Dauno	2.06376	8.99204	1.2242	0.174026	5.06653	1.29955	0.16699	6.36612	1.45672	0.0950947	ML2_Dauno	2.4517	0.198283	2.4517	-1.17813
Gene_118	2.0516	0.562328	0.690591	ML2_AraC	2.0516	8.96541	1.22239	0.175533	5.0022	1.29128	0.171636	4.70023	1.2517	0.195111	ML2_AraC	2.1608	2.1608	-0.254548	0.0119818
Gene_424	1.34806	1.13191	1.15498	ML2_AraC	1.34806	8.95597	1.22175	0.176069	4.43245	1.21552	0.218396	2.68554	0.94614	0.44269	ML2_AraC	0.931765	0.931765	0.356592	0.492426
Gene_108	1.60345	1.39127	0.460802	ML2_AraC	1.60345	8.92707	1.21977	0.177721	4.71903	1.2542	0.193566	4.40048	1.21113	0.221341	ML2_AraC	1.4323	1.4323	1.25327	-0.864876
ADGRE1	-1.10066	-1.56726	-0.908187	ML2_Dauno	-1.56726	8.92361	1.21954	0.17792	4.49257	1.22373	0.212954	2.9923	0.998716	0.392814	ML2_Dauno	-1.16586	-0.634921	-1.16586	0.149784
COL4A5	-1.32638	0.372058	1.70533	ML2_Etop	1.70533	8.92112	1.21937	0.178063	4.80586	1.26568	0.186578	9.37779	1.76803	0.0246677	ML2_Etop	2.74121	-1.84951	1.16733	2.74121
Gene_1065	-1.04459	-1.43667	-1.1213	ML2_Dauno	-1.43667	8.89443	1.21754	0.179603	4.41252	1.21278	0.220227	2.55779	0.923362	0.464937	ML2_Dauno	-0.811171	-0.524567	-0.811171	-0.300462
CRMP1	1.79205	-0.824966	0.857211	ML2_AraC	1.79205	8.89377	1.2175	0.179641	4.62683	1.24188	0.201253	8.36314	1.66965	0.0390735	ML2_Dauno	-2.33332	2.17763	-2.33332	1.44183
Gene_1225	-0.758659	-1.68102	-1.06616	ML2_Dauno	-1.68102	8.86228	1.21534	0.181473	4.53811	1.22992	0.208916	3.06046	1.01003	0.382397	ML2_Dauno	-1.28461	-0.109963	-1.28461	-0.107302
Gene_1319	-2.03196	0.769299	-0.465867	ML2_AraC	-2.03196	8.85535	1.21486	0.181878	4.93773	1.28293	0.176414	8.683	1.70127	0.0338165	ML2_AraC	-2.66333	-2.66333	1.5679	-1.39299
Gene_1875	1.68866	0.577206	1.19337	ML2_AraC	1.68866	8.84946	1.21446	0.182223	4.60887	1.23947	0.202782	3.73181	1.11532	0.291918	ML2_AraC	1.51289	1.51289	-0.565194	0.888102
Gene_549	0.660984	1.69547	1.12157	ML2_Dauno	1.69547	8.84678	1.21427	0.18238	4.56945	1.23416	0.206179	3.42007	1.06772	0.331278	ML2_Dauno	1.37626	-0.0935938	1.37626	0.200567
Gene_1022	-0.841384	-1.64986	-1.02767	ML2_Dauno	-1.64986	8.83852	1.21371	0.182866	4.48606	1.22285	0.213537	2.98192	0.996981	0.394422	ML2_Dauno	-1.25085	-0.238116	-1.25085	-0.0475614
Gene_1643	0.693038	1.43338	1.39529	ML2_Dauno	1.43338	8.83365	1.21337	0.183152	4.48171	1.22225	0.213927	2.9281	0.987944	0.402844	ML2_Etop	0.8223	-0.0755524	0.757555	0.8223
Gene_1561	2.26135	0.2733	0.447711	ML2_AraC	2.26135	8.81467	1.21207	0.184272	5.38883	1.34025	0.145441	6.15593	1.43247	0.104265	ML2_AraC	2.60014	2.60014	-0.520598	-0.199206
ATXN1	-0.434692	-0.666598	-2.09255	ML2_Etop	-2.09255	8.81284	1.21194	0.184381	5.01208	1.29255	0.170914	5.93015	1.40596	0.115058	ML2_Etop	-2.59581	0.376949	0.966688	-2.59581
Gene_698	-1.48634	-0.96718	-1.09811	ML2_AraC	-1.48634	8.77207	1.20914	0.186808	4.35051	1.20423	0.226018	2.79081	0.964505	0.425015	ML2_AraC	-1.23149	-1.23149	-0.0385754	-0.503329
Gene_101	1.30771	-1.01666	-1.24288	ML2_AraC	1.30771	8.74242	1.20709	0.188591	4.28845	1.19561	0.231954	6.7519	1.50021	0.0802405	ML2_AraC	2.3826	2.3826	-0.70749	-1.52029
Gene_268	0.162907	2.18351	0.673419	ML2_Dauno	2.18351	8.74177	1.20705	0.18863	5.24774	1.32259	0.154529	6.9236	1.51917	0.074373	ML2_Dauno	2.58922	-0.706081	2.58922	-0.731255
Gene_555	-1.92578	0.683059	-0.713631	ML2_AraC	-1.92578	8.72777	1.20608	0.189477	4.68447	1.2496	0.196414	8.1939	1.65266	0.0421699	ML2_AraC	-2.41316	-2.41316	2.13367	-1.07774
Gene_1320	0.886987	1.38244	-1.25784	ML2_Dauno	1.38244	8.67877	1.20269	0.192466	4.28003	1.19444	0.232771	11.8617	1.98844	0.00787212	ML2_Etop	-3.31047	0.384974	1.28086	-3.31047
Gene_539	1.59331	1.23558	0.601428	ML2_AraC	1.59331	8.65867	1.2013	0.193704	4.42701	1.21477	0.218894	3.62674	1.09951	0.304692	ML2_AraC	1.41396	1.41396	0.91186	-0.520939
Gene_1800	-2.00503	0.624153	-0.594583	ML2_AraC	-2.00503	8.65218	1.20085	0.194105	4.76324	1.26006	0.189978	8.02006	1.63504	0.045599	ML2_AraC	-2.53977	-2.53977	1.96819	-0.823047
Gene_681	-1.15199	-1.65827	0.6033	ML2_Dauno	-1.65827	8.64783	1.20054	0.194374	4.44093	1.21668	0.21762	9.16	1.74738	0.0272375	ML2_Etop	2.5813	-1.22297	-2.56381	2.5813
Gene_1161	1.26381	1.49301	0.709837	ML2_Dauno	1.49301	8.63253	1.19948	0.195323	4.33018	1.20141	0.227947	3.41669	1.06719	0.331729	ML2_Dauno	1.27696	0.88076	1.27696	-0.457774
Gene_1526	-2.22417	0.215984	-0.500798	ML2_AraC	-2.22417	8.63124	1.19939	0.195403	5.24439	1.32217	0.154752	7.40141	1.57071	0.0601465	ML2_AraC	-2.73234	-2.73234	0.817864	-0.95762
Gene_1135	0.631812	0.829029	1.85447	ML2_Etop	1.85447	8.58467	1.19615	0.198318	4.52555	1.22822	0.210023	4.20917	1.18451	0.239745	ML2_Etop	2.02942	-0.142973	-0.488704	2.02942
Gene_67	1.91942	0.292296	0.986885	ML2_AraC	1.91942	8.58181	1.19595	0.198499	4.74356	1.25745	0.191568	4.71061	1.25308	0.194257	ML2_AraC	1.96447	1.96447	-0.861525	0.723871
Gene_1374	1.18563	0.218517	1.80702	ML2_Etop	1.80702	8.56661	1.19489	0.199459	4.7188	1.25417	0.193585	5.79521	1.38987	0.12201	ML2_Etop	2.27253	0.756391	-1.47341	2.27253
Gene_619	0.851005	1.22269	1.41192	ML2_Etop	1.41192	8.56473	1.19476	0.199577	4.21271	1.185	0.239393	2.61783	0.934136	0.454373	ML2_Etop	0.967268	0.180729	0.398325	0.967268
Gene_439	0.524997	0.886714	-1.8669	ML2_Etop	-1.8669	8.54742	1.19355	0.200676	4.5472	1.23115	0.208119	12.9553	2.07809	0.0047342	ML2_Etop	-3.75649	0.182092	0.862175	-3.75649
CARTPT	1.51217	0.602442	1.29367	ML2_AraC	1.51217	8.54152	1.19314	0.201052	4.32319	1.20044	0.228614	3.39864	1.06437	0.334149	ML2_AraC	1.24497	1.24497	-0.568173	1.0763
BDKRB2	-1.05489	-1.23137	-1.22611	ML2_Dauno	-1.23137	8.53728	1.19285	0.201322	4.13243	1.17366	0.247515	2.30477	0.876502	0.511608	ML2_Etop	-0.621885	-0.559746	-0.423137	-0.621885
CCDC6	0.809219	1.02836	1.59693	ML2_Etop	1.59693	8.53504	1.19269	0.201465	4.26255	1.19199	0.234473	3.00736	1.00123	0.390492	ML2_Etop	1.41995	0.117412	-0.0283536	1.41995
Gene_1104	-1.15418	-1.15674	-1.20235	ML2_Etop	-1.20235	8.52495	1.19198	0.20211	4.11581	1.1713	0.249227	2.32597	0.880524	0.507565	ML2_AraC	-0.716321	-0.716321	-0.309826	-0.614342
Gene_474	0.744263	1.00307	1.65566	ML2_Etop	1.65566	8.52237	1.1918	0.202275	4.3013	1.1974	0.230714	3.21104	1.03458	0.360218	ML2_Etop	1.55032	0.0210169	-0.0978738	1.55032
ANXA1	0.821573	1.293	1.35629	ML2_Etop	1.35629	8.52181	1.19176	0.20231	4.18636	1.18129	0.242031	2.59034	0.929219	0.459185	ML2_Etop	0.834293	0.142969	0.554596	0.834293
Gene_1176	-1.04245	-1.16529	-1.29318	ML2_Etop	-1.29318	8.50847	1.19083	0.203166	4.11692	1.17145	0.249112	2.32706	0.880732	0.507356	ML2_Etop	-0.781744	-0.538954	-0.274062	-0.781744
Gene_995	0.961018	0.919416	-1.56051	ML2_Etop	-1.56051	8.49652	1.18999	0.203935	4.20408	1.18379	0.240254	11.5182	1.95944	0.00922982	ML2_Etop	-3.4368	0.704094	0.683152	-3.4368
CACNA1A	-0.640531	-1.22139	-1.53194	ML2_Etop	-1.53194	8.46186	1.18756	0.20618	4.24892	1.19009	0.23581	2.74693	0.956893	0.432311	ML2_Etop	-1.22743	0.074536	-0.256561	-1.22743
Gene_547	-0.421451	-1.62775	-1.25733	ML2_Dauno	-1.62775	8.45996	1.18743	0.206304	4.40806	1.21217	0.220639	3.10277	1.01698	0.37605	ML2_Dauno	-1.13269	0.371988	-1.13269	-0.546171
Gene_1475	-1.27544	-0.777586	-1.38598	ML2_Etop	-1.38598	8.44849	1.18663	0.207052	4.15234	1.17648	0.245477	2.93081	0.988402	0.402416	ML2_Etop	-1.16214	-0.914696	0.424755	-1.16214
Gene_170	1.67438	0.387863	1.21728	ML2_AraC	1.67438	8.44314	1.18625	0.207401	4.43573	1.21597	0.218095	4.06621	1.16422	0.254403	ML2_AraC	1.5416	1.5416	-0.855347	1.07877
Gene_710	0.725756	-1.65065	-0.999102	ML2_Dauno	-1.65065	8.44075	1.18608	0.207557	4.24958	1.19018	0.235745	5.59558	1.36572	0.133032	ML2_AraC	1.74115	1.74115	-1.68001	-0.468964
Gene_871	2.22507	0.442628	0.174282	ML2_AraC	2.22507	8.42824	1.1852	0.208377	5.17722	1.31367	0.159271	6.19202	1.43667	0.102633	ML2_AraC	2.60384	2.60384	-0.0350816	-0.746074
Gene_401	-1.21256	-0.794379	-1.42239	ML2_Etop	-1.42239	8.4125	1.1841	0.209413	4.12453	1.17254	0.248328	2.90103	0.983367	0.407137	ML2_Etop	-1.22407	-0.816709	0.415107	-1.22407
Gene_181	-0.557211	1.87045	0.802997	ML2_Dauno	1.87045	8.40409	1.1835	0.209968	4.45386	1.21845	0.216443	6.56231	1.479	0.0872373	ML2_Dauno	2.21271	-1.57553	2.21271	-0.0690637
BARD1	-1.19221	-1.22459	1.05568	ML2_Dauno	-1.22459	8.40159	1.18333	0.210133	4.03543	1.1598	0.257663	9.79156	1.80661	0.0204236	ML2_Etop	2.9529	-0.898541	-0.833051	2.9529
Gene_287	-1.11356	-1.47017	-0.84161	ML2_Dauno	-1.47017	8.39576	1.18292	0.210519	4.10972	1.17043	0.249858	2.74914	0.957277	0.431942	ML2_Dauno	-1.0786	-0.703987	-1.0786	0.180312
CASP9	0.75785	-1.35218	-1.30913	ML2_Dauno	-1.35218	8.39076	1.18256	0.21085	4.11655	1.1714	0.249151	5.23321	1.32076	0.155495	ML2_AraC	1.80707	1.80707	-0.994528	-1.1948
VKORC1L1	0.859527	1.26529	1.31462	ML2_Etop	1.31462	8.38083	1.18186	0.211509	4.06797	1.16447	0.254218	2.48071	0.909343	0.478787	ML2_Etop	0.780209	0.214432	0.540061	0.780209
Gene_682	0.842757	1.05714	1.51123	ML2_Etop	1.51123	8.37766	1.18164	0.211719	4.11159	1.1707	0.249663	2.74477	0.956517	0.432672	ML2_Etop	1.25433	0.182709	0.0771613	1.25433
CDKN1B	-2.20187	-0.222547	-0.432301	ML2_AraC	-2.20187	8.37631	1.18155	0.211809	5.08466	1.30188	0.165702	6.12428	1.42879	0.105718	ML2_AraC	-2.60032	-2.60032	0.65807	0.15504
Gene_828	0.84678	1.6468	0.870977	ML2_Dauno	1.6468	8.37569	1.1815	0.211851	4.18759	1.18147	0.241907	3.31275	1.05083	0.345872	ML2_Dauno	1.47022	0.247655	1.47022	-0.205025
Gene_1368	-0.886427	1.37195	-1.17792	ML2_Dauno	1.37195	8.3666	1.18086	0.212456	4.0555	1.16268	0.255533	11.2	1.93218	0.0106921	ML2_Dauno	3.25436	-0.476314	3.25436	-1.04331
Gene_1141	0.573573	1.3274	1.45072	ML2_Etop	1.45072	8.35552	1.18008	0.213197	4.19554	1.18259	0.241108	2.87776	0.979415	0.410858	ML2_Etop	1.02742	-0.216275	0.588264	1.02742
Gene_1660	-0.448385	-1.88058	-0.856548	ML2_Dauno	-1.88058	8.35007	1.17969	0.213562	4.4713	1.22083	0.214865	4.06544	1.16411	0.254484	ML2_Dauno	-1.83038	0.266232	-1.83038	0.282892
Gene_1197	-0.836645	2.01442	-0.164977	ML2_Dauno	2.01442	8.34827	1.17957	0.213682	4.78507	1.26294	0.188229	10.9074	1.90678	0.0122372	ML2_Dauno	3.31227	-0.968346	3.31227	0.247121
Gene_1711	-1.21965	-1.6422	-0.386057	ML2_Dauno	-1.6422	8.3139	1.17714	0.215996	4.3334	1.20186	0.227641	4.40604	1.21189	0.220826	ML2_Dauno	-1.68552	-0.953844	-1.68552	1.05417
Gene_973	-0.396757	0.606899	2.03389	ML2_Etop	2.03389	8.29753	1.17598	0.217106	4.66247	1.24666	0.198249	7.38645	1.56912	0.0605489	ML2_Etop	2.78899	-0.817792	0.985551	2.78899
Gene_178	-0.923918	-0.544203	1.77572	ML2_Etop	1.77572	8.29599	1.17587	0.21721	4.30295	1.19763	0.230555	11.0264	1.91715	0.0115841	ML2_Etop	3.45329	-0.90213	-0.143807	3.45329
ASCC1	1.35162	0.861977	1.19195	ML2_AraC	1.35162	8.26983	1.17401	0.218994	3.99063	1.15335	0.262478	2.59632	0.930291	0.458134	ML2_AraC	1.00202	1.00202	-0.0656613	0.761603
Gene_1501	-1.27366	-1.23102	-0.911084	ML2_AraC	-1.27366	8.26568	1.17372	0.219278	3.96768	1.15003	0.264975	2.44246	0.902304	0.48578	ML2_AraC	-0.952107	-0.952107	-0.632964	-0.0684282
Gene_1674	-0.593829	1.47631	1.2549	ML2_Dauno	1.47631	8.24629	1.17234	0.220609	4.1069	1.17003	0.25015	5.24509	1.32226	0.154705	ML2_AraC	-1.67072	-1.67072	1.27003	0.953644
CD3E	-0.621207	-1.30079	-1.41591	ML2_Etop	-1.41591	8.24525	1.17227	0.220681	4.08276	1.16658	0.252665	2.53029	0.918385	0.469842	ML2_Etop	-0.990594	0.0801685	-0.474496	-0.990594
Gene_1866	-1.03266	1.43322	0.915805	ML2_Dauno	1.43322	8.21124	1.16985	0.223033	3.95919	1.14879	0.265905	6.28575	1.4475	0.0985059	ML2_AraC	-2.09186	-2.09186	1.60794	0.59224
Gene_1082	0.149855	1.12663	1.79873	ML2_Etop	1.79873	8.20905	1.16969	0.223185	4.52716	1.22844	0.20988	4.36354	1.20603	0.22479	ML2_Etop	1.85166	-0.821815	0.112704	1.85166
Gene_1494	-0.537801	-1.53854	-1.21119	ML2_Dauno	-1.53854	8.20515	1.16941	0.223456	4.12332	1.17236	0.248452	2.70751	0.950002	0.438952	ML2_Dauno	-1.01285	0.181346	-1.01285	-0.510357
ADA	-1.23304	-1.54023	-0.49739	ML2_Dauno	-1.54023	8.19311	1.16855	0.224294	4.14011	1.17475	0.246727	3.71245	1.11242	0.294235	ML2_Dauno	-1.44048	-0.960273	-1.44048	0.805042
Gene_390	-0.743277	-1.67735	-0.859642	ML2_Dauno	-1.67735	8.1882	1.1682	0.224637	4.10495	1.16975	0.250353	3.11025	1.01821	0.374937	ML2_Dauno	-1.45812	-0.166605	-1.45812	0.205558
Gene_1021	-0.895068	1.38797	1.0961	ML2_Dauno	1.38797	8.18263	1.16781	0.225026	3.92906	1.14442	0.269227	5.79318	1.38963	0.122117	ML2_AraC	-1.96948	-1.96948	1.35447	0.866638
ABCC4	1.91435	-0.480441	0.706803	ML2_AraC	1.91435	8.17046	1.16694	0.225879	4.39515	1.21039	0.221836	6.68655	1.49293	0.0825887	ML2_AraC	2.28653	2.28653	-1.73967	0.900406
Gene_139	-0.992589	-1.38149	-1.00449	ML2_Dauno	-1.38149	8.16066	1.16624	0.226568	3.90277	1.14058	0.272157	2.31703	0.87883	0.509267	ML2_Dauno	-0.843737	-0.517205	-0.843737	-0.178274
Gene_1679	-1.67106	-0.677055	-0.908392	ML2_AraC	-1.67106	8.12971	1.16402	0.228754	4.07602	1.16562	0.253371	3.22803	1.03731	0.357785	ML2_AraC	-1.62005	-1.62005	0.267616	-0.382908
Gene_1632	2.05871	0.351718	0.521081	ML2_AraC	2.05871	8.11877	1.16324	0.229531	4.6335	1.24278	0.200687	4.93313	1.28233	0.176759	ML2_AraC	2.29322	2.29322	-0.417188	-0.0869489
RNF4	-0.700803	1.19445	1.42524	ML2_Etop	1.42524	8.11363	1.16287	0.229897	3.94915	1.14734	0.267007	5.35829	1.33645	0.147364	ML2_AraC	-1.78578	-1.78578	0.74612	1.47198
Gene_1777	0.368079	1.51993	1.31088	ML2_Dauno	1.51993	8.1028	1.1621	0.230668	4.16407	1.17814	0.244284	3.20033	1.03285	0.361758	ML2_Dauno	1.0378	-0.482769	1.0378	0.719827
Gene_1511	0.402706	1.5	1.30768	ML2_Dauno	1.5	8.0871	1.16097	0.231792	4.12219	1.1722	0.248569	3.10222	1.01689	0.376131	ML2_Dauno	1.00279	-0.431802	1.00279	0.720272
Gene_849	-0.952184	-1.35696	-1.04222	ML2_Dauno	-1.35696	8.06599	1.15945	0.233308	3.83423	1.13052	0.27993	2.23163	0.862483	0.525745	ML2_Dauno	-0.786754	-0.459389	-0.786754	-0.268172
Gene_1689	-1.07163	1.6262	0.521607	ML2_Dauno	1.6262	8.06209	1.15917	0.23359	4.06501	1.16405	0.254529	7.31164	1.56116	0.062601	ML2_Dauno	2.23058	-2.05462	2.23058	-0.159808
Gene_1455	1.13667	-1.30326	-0.913646	ML2_Dauno	-1.30326	8.06143	1.15913	0.233637	3.82525	1.1292	0.280963	5.79951	1.39038	0.121783	ML2_AraC	2.12982	2.12982	-1.35628	-0.732682
Gene_704	-1.93881	-0.233356	-0.809168	ML2_AraC	-1.93881	8.04344	1.15783	0.234938	4.46819	1.22041	0.215145	4.86514	1.27347	0.181943	ML2_AraC	-2.12617	-2.12617	0.893732	-0.499273
Gene_1136	1.1874	0.22508	1.67276	ML2_Etop	1.67276	8.00895	1.15535	0.237448	4.25871	1.19146	0.234849	5.03623	1.29566	0.169164	ML2_Etop	2.05857	0.805538	-1.35071	2.05857
Gene_631	-1.30184	-1.17743	0.845254	ML2_AraC	-1.30184	7.99556	1.15438	0.238429	3.79557	1.12481	0.284402	8.36833	1.67016	0.0389822	ML2_Etop	2.62194	-1.6422	-2.03524	2.62194
COG5	-1.1149	1.20544	-1.02636	ML2_Dauno	1.20544	7.99009	1.15399	0.23883	3.7495	1.11796	0.289815	9.53706	1.78298	0.0229403	ML2_Dauno	2.94431	-0.843194	2.94431	-0.726845
CCND2	-0.994068	-1.12438	-1.22489	ML2_Etop	-1.22489	7.98794	1.15383	0.238988	3.75275	1.11844	0.28943	2.11109	0.838866	0.549673	ML2_Etop	-0.722476	-0.514362	-0.28524	-0.722476
Gene_138	-0.657238	-1.48776	-1.11451	ML2_Dauno	-1.48776	7.97652	1.153	0.239829	3.88752	1.13835	0.273869	2.4513	0.903935	0.484157	ML2_Dauno	-0.99056	-0.020322	-0.99056	-0.364896
Gene_788	1.18078	1.36859	0.744507	ML2_Dauno	1.36859	7.97229	1.1527	0.240141	3.82157	1.12865	0.281388	2.81621	0.968884	0.420839	ML2_Dauno	1.08922	0.79924	1.08922	-0.281155
Gene_1391	-0.934936	-1.29096	-1.10133	ML2_Dauno	-1.29096	7.96572	1.15222	0.240625	3.7536	1.11857	0.28933	2.12066	0.840766	0.547744	ML2_Dauno	-0.645785	-0.435364	-0.645785	-0.41704
CELSR3	0.768058	1.28162	1.24961	ML2_Dauno	1.28162	7.95757	1.15163	0.241229	3.79399	1.12457	0.284586	2.36342	0.887584	0.500481	ML2_Etop	0.693727	0.117162	0.642254	0.693727
Gene_338	2.13257	0.22933	0.392787	ML2_AraC	2.13257	7.95443	1.15141	0.241461	4.75475	1.25893	0.190662	5.52139	1.35664	0.137365	ML2_AraC	2.46954	2.46954	-0.50445	-0.211399
Gene_1696	1.54474	0.968851	0.735524	ML2_AraC	1.54474	7.94657	1.15084	0.242044	3.86589	1.13518	0.276315	2.8433	0.973534	0.416421	ML2_AraC	1.38178	1.38178	0.425431	-0.08812
Gene_1604	-0.889661	-1.07379	-1.34701	ML2_Etop	-1.34701	7.94626	1.15082	0.242067	3.75894	1.11937	0.288699	2.22284	0.860783	0.527463	ML2_Etop	-0.98286	-0.352259	-0.135654	-0.98286
BCL2L14	0.970257	1.66232	0.541325	ML2_Dauno	1.66232	7.94433	1.15068	0.24221	3.99775	1.15438	0.261707	3.96479	1.14961	0.265291	ML2_Dauno	1.73992	0.519712	1.73992	-0.765333
Gene_1862	-0.284689	-1.64185	1.16785	ML2_Dauno	-1.64185	7.93075	1.14969	0.243221	4.14057	1.17482	0.246679	11.8742	1.98949	0.00782675	ML2_Etop	3.18592	0.42666	-1.79325	3.18592
Gene_1821	0.859514	1.31138	1.13142	ML2_Dauno	1.31138	7.91776	1.14875	0.24419	3.73859	1.11633	0.291111	2.30827	0.877168	0.510938	ML2_Dauno	0.761756	0.267508	0.761756	0.459711
Gene_1271	1.5088	0.811837	0.936067	ML2_AraC	1.5088	7.91368	1.14845	0.244496	3.81178	1.12721	0.282519	2.65962	0.941563	0.447133	ML2_AraC	1.3093	1.3093	0.0380259	0.357474
BCHE	1.37017	-0.81211	-1.10176	ML2_AraC	1.37017	7.9016	1.14758	0.245401	3.75077	1.11815	0.289664	6.1794	1.4352	0.103201	ML2_AraC	2.35058	2.35058	-0.547495	-1.48132
CCDC86	-0.328952	1.44704	1.35287	ML2_Dauno	1.44704	7.89238	1.14691	0.246094	4.0324	1.15937	0.257986	4.49491	1.22405	0.212744	ML2_AraC	-1.36151	-1.36151	1.07655	1.04986
CDA	1.06459	1.04973	1.20048	ML2_Etop	1.20048	7.88532	1.14639	0.246626	3.67645	1.10702	0.298588	2.19019	0.854438	0.533883	ML2_Etop	0.712166	0.579471	0.27238	0.712166
Gene_1840	-1.08897	-1.3618	-0.828534	ML2_Dauno	-1.3618	7.87547	1.14568	0.247369	3.72681	1.11457	0.292514	2.41287	0.896822	0.491244	ML2_Dauno	-0.939414	-0.70931	-0.939414	0.107801
Gene_1201	-0.950545	0.582969	-1.63546	ML2_Etop	-1.63546	7.87329	1.14552	0.247534	3.91812	1.14282	0.270442	8.60428	1.69355	0.0350422	ML2_Etop	-2.71886	-1.48944	1.23424	-2.71886
Gene_289	1.85932	0.755893	0.399729	ML2_AraC	1.85932	7.8721	1.14543	0.247624	4.18822	1.18156	0.241844	4.08922	1.16751	0.25199	ML2_AraC	1.96568	1.96568	0.32095	-0.534619
Gene_203	0.856233	0.868459	-1.51634	ML2_Etop	-1.51634	7.87112	1.14536	0.247698	3.78665	1.12348	0.285443	10.4869	1.86966	0.0148504	ML2_Etop	-3.29691	0.599845	0.673996	-3.29691
Gene_417	-1.94392	-0.333789	-0.652793	ML2_AraC	-1.94392	7.85432	1.14414	0.248972	4.31636	1.19949	0.229267	4.57452	1.23484	0.205738	ML2_AraC	-2.16005	-2.16005	0.617534	-0.175989
ASMTL	0.648077	0.874013	1.64532	ML2_Etop	1.64532	7.85085	1.14389	0.249235	3.89098	1.13886	0.27348	3.20435	1.0335	0.361179	ML2_Etop	1.66468	-0.0594715	-0.250815	1.66468
Gene_1635	1.61667	0.685102	0.880442	ML2_AraC	1.61667	7.84539	1.14349	0.249651	3.85816	1.13404	0.277193	2.95023	0.99167	0.399363	ML2_AraC	1.50363	1.50363	-0.125802	0.339051
COASY	-0.437153	1.34532	1.37484	ML2_Etop	1.37484	7.82463	1.14197	0.251235	3.89117	1.13888	0.273458	4.60476	1.23892	0.203134	ML2_AraC	-1.47702	-1.47702	0.938845	1.19636
Gene_359	0.742581	0.620855	1.73982	ML2_Etop	1.73982	7.81978	1.14162	0.251606	3.96386	1.14947	0.265393	3.91561	1.14245	0.270722	ML2_Etop	1.98281	0.100391	-0.720979	1.98281
Gene_1168	-0.455184	2.04342	0.312683	ML2_Dauno	2.04342	7.81591	1.14134	0.251903	4.48054	1.22209	0.214032	8.1905	1.65232	0.0422345	ML2_Dauno	2.85149	-0.75538	2.85149	0.668405
ASAH1	-1.57115	-0.174515	-1.27867	ML2_AraC	-1.57115	7.8128	1.14111	0.252142	4.13396	1.17388	0.247358	4.64842	1.24478	0.199427	ML2_AraC	-1.50599	-1.50599	1.28151	-1.38333
CHN2	1.76507	0.891436	0.370225	ML2_AraC	1.76507	7.76917	1.13792	0.255507	4.0472	1.16149	0.256412	3.91608	1.14252	0.27067	ML2_AraC	1.81701	1.81701	0.566068	-0.65924
Gene_940	0.846273	-0.718462	-1.60047	ML2_Etop	-1.60047	7.76893	1.1379	0.255525	3.79387	1.12455	0.2846	5.99968	1.41418	0.111626	ML2_Etop	-2.17283	1.83937	0.145048	-2.17283
ASXL2	0.328335	0.606381	1.95157	ML2_Etop	1.95157	7.76395	1.13754	0.255912	4.28411	1.195	0.232375	5.29833	1.32895	0.151211	ML2_Etop	2.44593	-0.498222	-0.81442	2.44593
Gene_1731	0.103975	2.20388	0.225629	ML2_Dauno	2.20388	7.75093	1.13658	0.256924	4.91883	1.28047	0.177838	8.52096	1.68533	0.0363869	ML2_Dauno	3.01296	-0.0127267	3.01296	0.262819
Gene_1692	-0.711181	1.00598	-1.48092	ML2_Etop	-1.48092	7.74655	1.13626	0.257266	3.71091	1.11219	0.29442	10.0673	1.83187	0.0180028	ML2_Dauno	2.93692	-0.0927838	2.93692	-1.52877
Gene_1860	1.28921	-0.911281	-1.05605	ML2_AraC	1.28921	7.74644	1.13625	0.257275	3.60773	1.09662	0.307057	5.78244	1.38834	0.122688	ML2_AraC	2.26026	2.26026	-0.70863	-1.30811
Gene_447	-0.523234	-1.57517	-1.0343	ML2_Dauno	-1.57517	7.74213	1.13594	0.257611	3.8247	1.12912	0.281026	2.69641	0.948053	0.440837	ML2_Dauno	-1.2193	0.146265	-1.2193	-0.211427
Gene_1471	-1.07214	-1.0234	-1.17372	ML2_Etop	-1.17372	7.73754	1.1356	0.257969	3.57444	1.09155	0.311235	2.05011	0.826662	0.562071	ML2_Etop	-0.69952	-0.661696	-0.162527	-0.69952
Gene_1533	-1.25646	0.598172	1.33495	ML2_Etop	1.33495	7.73669	1.13554	0.258036	3.7186	1.11334	0.293497	6.69934	1.49436	0.0821239	ML2_AraC	-2.28344	-2.28344	0.104137	1.96758
Gene_164	1.48546	-0.47773	1.17418	ML2_AraC	1.48546	7.73603	1.13549	0.258087	3.81353	1.12747	0.282316	6.42528	1.46348	0.0926563	ML2_Dauno	-2.02093	1.57134	-2.02093	1.75084
CRKL	1.78199	-0.789939	0.447595	ML2_AraC	1.78199	7.72512	1.13469	0.258942	3.99985	1.15468	0.26148	6.92742	1.51959	0.0742476	ML2_AraC	2.30353	2.30353	-1.93332	0.78184
ARHGAP29	0.168686	-1.75171	-1.02707	ML2_Dauno	-1.75171	7.72242	1.13449	0.259153	4.15182	1.17641	0.24553	4.33586	1.2022	0.227407	ML2_Dauno	-1.65882	1.07378	-1.65882	-0.266861
Gene_1003	0.885912	0.855296	1.46204	ML2_Etop	1.46204	7.70878	1.13349	0.260225	3.65395	1.10362	0.301338	2.60143	0.931206	0.457238	ML2_Etop	1.3244	0.314578	-0.183981	1.3244
Gene_284	1.58786	-0.218263	1.20418	ML2_AraC	1.58786	7.70444	1.13317	0.260566	4.01897	1.15744	0.259423	5.67482	1.37536	0.128549	ML2_Dauno	-1.69779	1.61431	-1.69779	1.56226
Gene_186	-0.482837	0.95978	1.64351	ML2_Etop	1.64351	7.70057	1.13289	0.260871	3.85544	1.13364	0.277503	5.16303	1.31187	0.160241	ML2_Etop	1.93077	-1.51962	0.166062	1.93077
ATP2A3	-0.863125	-1.31894	-1.04495	ML2_Dauno	-1.31894	7.67889	1.13129	0.262585	3.5765	1.09186	0.310975	2.06941	0.830543	0.558127	ML2_Dauno	-0.752462	-0.356496	-0.752462	-0.328881
BAIAP2L2	1.20915	1.46431	0.435446	ML2_Dauno	1.46431	7.67861	1.13127	0.262607	3.79585	1.12485	0.284369	3.71353	1.11258	0.294105	ML2_Dauno	1.48188	0.919551	1.48188	-0.844475
Gene_79	0.854268	0.878983	1.45829	ML2_Etop	1.45829	7.67173	1.13076	0.263153	3.629	1.09985	0.304413	2.56275	0.924256	0.464058	ML2_Etop	1.30931	0.268824	-0.138421	1.30931
Gene_804	1.87951	-0.583026	0.466304	ML2_AraC	1.87951	7.67055	1.13067	0.263247	4.08992	1.16761	0.251916	6.4899	1.47082	0.0900618	ML2_AraC	2.35983	2.35983	-1.6753	0.618647
Gene_1747	-0.980431	-1.63944	-0.445455	ML2_Dauno	-1.63944	7.66246	1.13008	0.26389	3.84745	1.13247	0.278415	3.81858	1.12821	0.281732	ML2_Dauno	-1.6929	-0.629376	-1.6929	0.888676
Gene_901	-1.778	-0.758971	-0.460381	ML2_AraC	-1.778	7.65255	1.12935	0.264679	3.94927	1.14735	0.266995	3.71268	1.11246	0.294208	ML2_AraC	-1.89468	-1.89468	-0.202494	0.408429
Gene_1294	-0.775694	1.19086	1.24442	ML2_Etop	1.24442	7.64844	1.12904	0.265007	3.56842	1.09063	0.311996	5.04707	1.29706	0.168383	ML2_AraC	-1.81406	-1.81406	0.913317	1.21663
Gene_1843	0.995562	1.4007	0.797991	ML2_Dauno	1.4007	7.64307	1.12865	0.265436	3.58989	1.09391	0.309289	2.60265	0.931424	0.457024	ML2_Dauno	1.13806	0.535249	1.13806	-0.168405
Gene_1106	-0.399005	-1.48793	-1.19414	ML2_Dauno	-1.48793	7.63977	1.1284	0.2657	3.79912	1.12533	0.283989	2.6239	0.935219	0.453315	ML2_Dauno	-0.989923	0.3365	-0.989923	-0.565132
Gene_744	1.46588	-0.763276	0.941717	ML2_AraC	1.46588	7.633	1.1279	0.266242	3.61824	1.09822	0.305748	6.91497	1.51822	0.0746578	ML2_Dauno	-2.23168	1.71476	-2.23168	1.62131
Gene_1580	0.906515	0.0351613	1.86519	ML2_Etop	1.86519	7.6307	1.12773	0.266427	4.30192	1.19749	0.230653	6.51316	1.47345	0.0891449	ML2_Etop	2.59042	0.434704	-1.71567	2.59042
Gene_1130	-1.69087	0.747551	0.618042	ML2_AraC	-1.69087	7.61814	1.12681	0.267435	3.79986	1.12544	0.283903	6.72589	1.49732	0.0811672	ML2_AraC	-2.61806	-2.61806	1.03889	0.867037
Gene_1736	-1.3435	-0.750628	1.09461	ML2_AraC	-1.3435	7.61533	1.1266	0.267661	3.56661	1.09035	0.312225	8.21975	1.65527	0.0416819	ML2_Etop	2.68449	-1.31839	-0.183356	2.68449
Gene_1577	-0.568378	1.8067	0.594098	ML2_Dauno	1.8067	7.60736	1.12601	0.268303	3.94018	1.14603	0.267996	6.36377	1.45645	0.0951927	ML2_Dauno	2.30035	-1.49505	2.30035	-0.339487
Gene_1701	0.460731	-0.332015	1.98795	ML2_Etop	1.98795	7.60257	1.12565	0.268689	4.27444	1.19366	0.233314	9.07088	1.73886	0.0283632	ML2_Etop	3.20308	0.702271	-0.581151	3.20308
Gene_1210	-0.179311	1.72659	1.01677	ML2_Dauno	1.72659	7.60229	1.12563	0.268712	4.04709	1.16148	0.256424	4.66122	1.24649	0.198353	ML2_Dauno	1.72648	-1.13134	1.72648	0.26353
Gene_442	0.469702	1.49972	1.11921	ML2_Dauno	1.49972	7.59237	1.1249	0.269514	3.7224	1.11391	0.293042	2.81062	0.967923	0.421754	ML2_Dauno	1.14469	-0.278144	1.14469	0.408221
Gene_1261	-0.582916	-0.900306	-1.59903	ML2_Etop	-1.59903	7.57733	1.12378	0.270733	3.70724	1.11164	0.294862	2.92317	0.987111	0.403624	ML2_Etop	-1.60188	0.077892	0.24935	-1.60188
CRISPLD2	-0.434086	-1.52772	-1.10488	ML2_Dauno	-1.52772	7.57651	1.12372	0.270799	3.74312	1.11701	0.290572	2.62482	0.935383	0.453154	ML2_Dauno	-1.11395	0.27118	-1.11395	-0.384851
CHMP2B	0.783837	1.4614	0.908824	ML2_Dauno	1.4614	7.57486	1.1236	0.270933	3.57605	1.09179	0.311032	2.58395	0.928071	0.460311	ML2_Dauno	1.18649	0.208371	1.18649	0.0186388
CLC	1.18698	0.866951	1.15042	ML2_AraC	1.18698	7.57116	1.12333	0.271234	3.48399	1.07765	0.322844	2.19084	0.854564	0.533755	ML2_AraC	0.806656	0.806656	0.0191106	0.742256
Gene_1728	-1.24901	0.781868	-1.15748	ML2_AraC	-1.24901	7.56974	1.12322	0.271349	3.51111	1.08184	0.319324	7.6934	1.6014	0.0527919	ML2_Dauno	2.47784	-1.42163	2.47784	-2.04552
Gene_1229	1.29127	1.21883	0.6434	ML2_AraC	1.29127	7.56303	1.12272	0.271896	3.56688	1.09039	0.312191	2.71788	0.95182	0.437197	ML2_AraC	1.02019	1.02019	0.92995	-0.352744
Gene_238	-0.576714	-0.609695	-1.78188	ML2_Etop	-1.78188	7.5564	1.12223	0.272436	3.87944	1.13717	0.274781	4.13263	1.17369	0.247494	ML2_Etop	-2.11656	0.0670109	0.822484	-2.11656
CMPK1	-1.81959	-0.646015	0.464514	ML2_AraC	-1.81959	7.55247	1.12194	0.272757	3.94402	1.14659	0.267572	6.43593	1.46469	0.0922237	ML2_AraC	-2.3169	-2.3169	-0.811609	1.76632
CDK5	-1.34542	-0.970553	-0.85809	ML2_AraC	-1.34542	7.53196	1.12041	0.274435	3.48844	1.07834	0.322264	2.2475	0.865544	0.522653	ML2_AraC	-1.13887	-1.13887	-0.282976	-0.170304
Gene_1159	-1.48144	0.912636	0.733049	ML2_AraC	-1.48144	7.52706	1.12005	0.274838	3.56494	1.0901	0.312437	6.28345	1.44723	0.0986054	ML2_AraC	-2.44244	-2.44244	1.12609	0.852901
Gene_800	0.953373	1.71087	0.271155	ML2_Dauno	1.71087	7.51746	1.11933	0.275628	3.90954	1.14157	0.2714	4.93974	1.28319	0.176263	ML2_Dauno	2.04316	0.58227	2.04316	-1.21766
Gene_1452	-1.14402	-1.25998	-0.764738	ML2_Dauno	-1.25998	7.51726	1.11932	0.275644	3.48116	1.07721	0.323214	2.28507	0.872749	0.515386	ML2_AraC	-0.83225	-0.83225	-0.832123	0.142834
Gene_1427	-1.77455	-0.767053	-0.390781	ML2_AraC	-1.77455	7.50784	1.11862	0.276421	3.8901	1.13873	0.273578	3.79542	1.12478	0.28442	ML2_AraC	-1.91323	-1.91323	-0.273987	0.521734
AKAP4	1.68247	-0.349919	-0.924849	ML2_AraC	1.68247	7.47193	1.11594	0.279397	3.80851	1.12672	0.282898	6.7137	1.49596	0.0816051	ML2_AraC	2.54714	2.54714	-0.109902	-1.66438
AOC3	0.915635	1.15031	1.11182	ML2_Dauno	1.15031	7.46347	1.11531	0.280102	3.39776	1.06423	0.334267	2.02435	0.821453	0.567367	ML2_Etop	0.539639	0.393118	0.531161	0.539639
Gene_224	0.416655	1.77192	0.732697	ML2_Dauno	1.77192	7.46054	1.11509	0.280346	3.85013	1.13286	0.278108	4.04589	1.1613	0.256552	ML2_Dauno	1.87891	-0.284789	1.87891	-0.390193
Gene_351	1.04619	-1.19844	-0.926752	ML2_Dauno	-1.19844	7.44784	1.11414	0.281408	3.38964	1.06296	0.33536	5.04769	1.29714	0.168338	ML2_AraC	1.98898	1.98898	-1.17041	-0.808759
CACNB3	-0.770823	-1.25321	-1.12475	ML2_Dauno	-1.25321	7.44716	1.11409	0.281464	3.42978	1.06923	0.329985	1.95537	0.807334	0.581722	ML2_Dauno	-0.613708	-0.229583	-0.613708	-0.531972
APEX1	-0.155184	0.0684702	-2.17835	ML2_Etop	-2.17835	7.43038	1.11283	0.282871	4.77397	1.26148	0.189116	9.60816	1.78961	0.0222081	ML2_Etop	-3.39182	-0.254818	0.212539	-3.39182
Gene_831	-1.27086	-0.8465	-1.03434	ML2_AraC	-1.27086	7.42915	1.11274	0.282975	3.40151	1.06482	0.333763	2.15302	0.847156	0.541261	ML2_AraC	-1.01652	-1.01652	0.0262839	-0.563716
Gene_747	0.888069	1.50317	-0.687271	ML2_Dauno	1.50317	7.42113	1.11214	0.283649	3.52054	1.08329	0.318108	8.35358	1.66869	0.0392425	ML2_Dauno	2.57131	0.908771	2.57131	-2.52102
Gene_810	-1.29189	-0.769916	-1.0735	ML2_AraC	-1.29189	7.41538	1.11171	0.284134	3.41416	1.0668	0.332067	2.26833	0.869545	0.518616	ML2_AraC	-1.05145	-1.05145	0.175516	-0.678595
ACTN4	0.417779	1.28937	1.3283	ML2_Etop	1.3283	7.41396	1.1116	0.284254	3.6014	1.09566	0.307847	2.62042	0.934599	0.45392	ML2_Etop	0.913901	-0.358387	0.677098	0.913901
SUPT6H	-1.03268	-0.82521	-1.28486	ML2_Etop	-1.28486	7.41365	1.11158	0.28428	3.39827	1.06431	0.334197	2.20625	0.857564	0.530719	ML2_Etop	-1.03996	-0.629325	0.207772	-1.03996
Gene_797	-0.47578	-1.56074	-0.98047	ML2_Dauno	-1.56074	7.41141	1.11141	0.284469	3.6236	1.09903	0.305082	2.64933	0.93974	0.448906	ML2_Dauno	-1.25625	0.182702	-1.25625	-0.15343
Gene_1220	1.50861	-0.7284	-0.837332	ML2_AraC	1.50861	7.40517	1.11094	0.284996	3.50758	1.08129	0.31978	5.8746	1.39936	0.117873	ML2_AraC	2.40562	2.40562	-0.686084	-1.17839
Gene_634	0.371983	1.76275	0.762021	ML2_Dauno	1.76275	7.40349	1.11082	0.285138	3.82635	1.12936	0.280836	3.99829	1.15445	0.261648	ML2_Dauno	1.85236	-0.349472	1.85236	-0.324191
Gene_1315	-0.810661	1.35365	0.961339	ML2_Dauno	1.35365	7.40194	1.1107	0.285269	3.41372	1.06673	0.332126	5.06563	1.29944	0.167054	ML2_AraC	-1.80327	-1.80327	1.39722	0.659559
BCOR	-1.09798	-1.1752	0.874817	ML2_Dauno	-1.1752	7.38366	1.10933	0.286819	3.35196	1.05703	0.340477	7.8813	1.62083	0.0485297	ML2_Etop	2.60537	-1.39482	-2.10958	2.60537
SLC25A32	0.679482	0.748613	1.59369	ML2_Etop	1.59369	7.37427	1.10862	0.287617	3.56196	1.08964	0.312814	3.0705	1.01168	0.380883	ML2_Etop	1.67416	0.0359495	-0.396395	1.67416
Gene_13	-0.671631	-1.34807	-1.07567	ML2_Dauno	-1.34807	7.36624	1.10802	0.288301	3.42545	1.06856	0.33056	2.06362	0.829381	0.559308	ML2_Dauno	-0.817892	-0.0936858	-0.817892	-0.410542
Gene_928	-0.888038	0.987102	1.26026	ML2_Etop	1.26026	7.36529	1.10795	0.288382	3.35124	1.05692	0.340574	5.11197	1.30537	0.163779	ML2_AraC	-1.90267	-1.90267	0.634427	1.43534
Gene_1092	-1.13666	-0.942826	1.06734	ML2_AraC	-1.13666	7.3564	1.10728	0.289141	3.32012	1.052	0.344852	8.12343	1.64554	0.0435285	ML2_Etop	2.73223	-0.968585	-0.519766	2.73223
Gene_652	-0.848095	-1.29912	-0.974245	ML2_Dauno	-1.29912	7.34925	1.10674	0.289753	3.35613	1.05769	0.339907	1.97392	0.811156	0.577837	ML2_Dauno	-0.787551	-0.368936	-0.787551	-0.239323
Gene_1107	-0.858656	-1.50159	-0.689074	ML2_Dauno	-1.50159	7.33578	1.10573	0.290907	3.46687	1.075	0.325084	2.6722	0.943787	0.444972	ML2_Dauno	-1.31882	-0.426643	-1.31882	0.365834
Gene_1869	0.818837	-0.933528	-1.3463	ML2_Etop	-1.3463	7.31533	1.10418	0.292667	3.35448	1.05743	0.340132	4.77853	1.26208	0.188751	ML2_AraC	1.77521	1.77521	-0.373837	-1.60079
ABCC11	-1.26858	-1.0043	-0.840036	ML2_AraC	-1.26858	7.31051	1.10382	0.293083	3.32358	1.05255	0.344375	2.09107	0.834878	0.553722	ML2_AraC	-1.038	-1.038	-0.366817	-0.138552
Gene_102	-0.867653	-1.40292	-0.810684	ML2_Dauno	-1.40292	7.30989	1.10377	0.293137	3.37822	1.06117	0.336903	2.26023	0.867992	0.520182	ML2_Dauno	-1.07098	-0.422787	-1.07098	0.102066
Gene_1326	0.770472	0.229511	-1.80045	ML2_Etop	-1.80045	7.30598	1.10348	0.293475	3.88791	1.13841	0.273824	9.25842	1.75674	0.0260452	ML2_Etop	-3.20813	0.808306	-0.0565967	-3.20813
Gene_1582	1.91667	0.319362	0.486715	ML2_AraC	1.91667	7.30286	1.10324	0.293744	4.01251	1.15651	0.260116	4.27759	1.1941	0.233007	ML2_AraC	2.1349	2.1349	-0.398245	-0.0724694
Gene_777	0.673572	1.11074	1.29434	ML2_Etop	1.29434	7.29127	1.10237	0.294749	3.36276	1.05873	0.339003	2.17065	0.850618	0.537752	ML2_Etop	0.925985	0.0310736	0.38183	0.925985
Gene_251	-0.58605	-1.58952	-0.805398	ML2_Dauno	-1.58952	7.27907	1.10144	0.295808	3.51869	1.083	0.318347	2.77099	0.961074	0.428298	ML2_Dauno	-1.41764	-0.0124961	-1.41764	0.173635
Gene_326	0.365184	-1.82893	-0.601767	ML2_Dauno	-1.82893	7.27037	1.10079	0.296566	3.84048	1.13144	0.279212	5.38875	1.34024	0.145446	ML2_Dauno	-2.18111	1.19124	-2.18111	0.39525
Gene_1050	-1.17266	1.37986	-0.449142	ML2_Dauno	1.37986	7.26982	1.10074	0.296613	3.48087	1.07717	0.323251	8.25979	1.6593	0.0409368	ML2_Dauno	2.72253	-1.23063	2.72253	0.0535439
ADRA2C	1.16053	0.839025	1.1049	ML2_AraC	1.16053	7.25609	1.0997	0.297812	3.27159	1.04428	0.351616	2.05893	0.828437	0.560267	ML2_AraC	0.797824	0.797824	0.0241173	0.701539
Gene_1589	0.96792	1.33009	0.776652	ML2_Dauno	1.33009	7.24389	1.09878	0.29888	3.30919	1.05027	0.346366	2.36699	0.888255	0.499809	ML2_Dauno	1.06122	0.528629	1.06122	-0.137586
Gene_1216	1.1671	-0.384885	-1.41531	ML2_Etop	-1.41531	7.24373	1.09877	0.298895	3.51336	1.08218	0.319033	6.52703	1.47502	0.0886027	ML2_Etop	-2.24419	2.08149	0.387619	-2.24419
Gene_706	1.38574	-0.286029	1.2557	ML2_AraC	1.38574	7.23246	1.09791	0.299884	3.57885	1.09222	0.310678	5.52505	1.35709	0.137148	ML2_Dauno	-1.78725	1.35887	-1.78725	1.75577
Gene_305	1.3905	0.373974	1.19698	ML2_AraC	1.3905	7.2286	1.09762	0.300223	3.50613	1.08107	0.319968	3.17282	1.0284	0.365739	ML2_AraC	1.19268	1.19268	-0.785088	1.14273
CENPJ	0.754685	-1.308	-1.00632	ML2_Dauno	-1.308	7.2224	1.09715	0.300768	3.29308	1.04771	0.348607	4.36791	1.20664	0.22438	ML2_AraC	1.67999	1.67999	-1.18623	-0.759023
AKR1A1	0.982179	0.188084	-1.65569	ML2_Etop	-1.65569	7.21473	1.09657	0.301445	3.74135	1.11674	0.290783	8.69466	1.70242	0.0336385	ML2_Etop	-3.01391	1.08995	-0.2129	-3.01391
Gene_905	-1.04983	-1.44297	0.493412	ML2_Dauno	-1.44297	7.20749	1.09602	0.302084	3.42776	1.06892	0.330253	6.84651	1.51069	0.0769543	ML2_Etop	2.21064	-1.11647	-2.186	2.21064
Gene_861	0.863472	0.858489	1.3394	ML2_Etop	1.3394	7.19886	1.09536	0.302848	3.27658	1.04508	0.350916	2.2119	0.858661	0.529609	ML2_Etop	1.13832	0.329748	-0.0697488	1.13832
Gene_9	-0.972465	-1.27904	-0.817434	ML2_Dauno	-1.27904	7.18776	1.09451	0.303832	3.24983	1.04081	0.354686	2.0412	0.824863	0.5639	ML2_Dauno	-0.859254	-0.589723	-0.859254	0.0250795
Gene_106	-0.693699	-1.07604	-1.28049	ML2_Etop	-1.28049	7.18293	1.09415	0.304261	3.27875	1.04543	0.350611	1.96398	0.80911	0.579917	ML2_Etop	-0.936231	-0.127016	-0.245719	-0.936231
Gene_1527	-0.697452	1.1214	1.23554	ML2_Etop	1.23554	7.1821	1.09408	0.304334	3.27052	1.04411	0.351767	4.54813	1.23128	0.208037	ML2_AraC	-1.69113	-1.69113	0.800301	1.23436
Gene_925	-1.02943	-1.41134	-0.560822	ML2_Dauno	-1.41134	7.18173	1.09405	0.304367	3.36611	1.05926	0.338547	2.74111	0.955879	0.433285	ML2_Dauno	-1.253	-0.716531	-1.253	0.544402
CAPZA1	-0.492587	-1.20797	-1.29214	ML2_Etop	-1.29214	7.16987	1.09315	0.305423	3.37145	1.0601	0.337821	2.14803	0.846173	0.542258	ML2_Etop	-0.910083	0.171216	-0.478316	-0.910083
Gene_569	1.2412	-0.757666	-1.06174	ML2_AraC	1.2412	7.16876	1.09307	0.305522	3.24193	1.03954	0.355807	5.31003	1.33042	0.150453	ML2_AraC	2.15633	2.15633	-0.46947	-1.42381
Gene_1056	1.17944	-0.849436	1.04773	ML2_AraC	1.17944	7.16678	1.09291	0.305699	3.21036	1.03447	0.360315	6.94361	1.52136	0.0737171	ML2_Dauno	-2.37212	1.33785	-2.37212	1.93894
Gene_453	1.35968	1.18954	0.402138	ML2_AraC	1.35968	7.15025	1.09165	0.307176	3.42544	1.06856	0.330562	3.17909	1.02942	0.364828	ML2_AraC	1.20334	1.20334	1.07426	-0.724219
Gene_607	1.04395	0.707799	1.28842	ML2_Etop	1.28842	7.14619	1.09134	0.307539	3.25083	1.04097	0.354545	2.30765	0.87705	0.511057	ML2_Etop	1.12439	0.621593	-0.290832	1.12439
Gene_633	0.785003	0.443869	1.64552	ML2_Etop	1.64552	7.12421	1.08966	0.309513	3.52098	1.08336	0.318051	3.80841	1.12671	0.28291	ML2_Etop	1.9635	0.240443	-0.90781	1.9635
Gene_1019	-0.485133	-0.85308	-1.5712	ML2_Etop	-1.5712	7.10253	1.088	0.31147	3.43178	1.06955	0.329718	2.8601	0.976405	0.413701	ML2_Etop	-1.62507	0.178054	0.268835	-1.62507
Gene_1853	0.932539	1.33658	0.751927	ML2_Dauno	1.33658	7.09589	1.0875	0.312071	3.22148	1.03626	0.358722	2.36101	0.887132	0.500934	ML2_Dauno	1.10065	0.490799	1.10065	-0.170532
Gene_1613	0.949815	-1.3667	0.689839	ML2_Dauno	-1.3667	7.09395	1.08735	0.312246	3.24588	1.04017	0.355246	7.95213	1.6281	0.0470114	ML2_Dauno	-2.75736	0.784829	-2.75736	0.423749
Gene_1717	-0.948273	-0.977402	-1.13532	ML2_Etop	-1.13532	7.09059	1.08709	0.312551	3.14348	1.02363	0.370028	1.79386	0.773275	0.616272	ML2_Etop	-0.713086	-0.531905	-0.160502	-0.713086
Gene_200	1.43715	-0.780746	-0.770581	ML2_AraC	1.43715	7.08794	1.08689	0.312792	3.26877	1.04383	0.352013	5.42507	1.34475	0.14319	ML2_AraC	2.306	2.306	-0.799824	-1.0123
Gene_232	1.85236	0.224205	0.597595	ML2_AraC	1.85236	7.08442	1.08662	0.313111	3.83864	1.13117	0.279424	4.10724	1.17008	0.250114	ML2_AraC	2.04086	2.04086	-0.613048	0.193704
Gene_628	1.08018	-1.44066	-0.39624	ML2_Dauno	-1.44066	7.08056	1.08632	0.313461	3.39932	1.06447	0.334057	5.87627	1.39956	0.117788	ML2_Dauno	-1.97832	1.91029	-1.97832	0.195045
Gene_383	-0.958977	0.700626	1.34668	ML2_Etop	1.34668	7.07623	1.08599	0.313855	3.22407	1.03667	0.358352	5.41986	1.34411	0.143511	ML2_AraC	-1.94012	-1.94012	0.165595	1.81644
Gene_1453	0.752729	1.35996	0.894677	ML2_Dauno	1.35996	7.07239	1.08569	0.314205	3.21654	1.03546	0.359429	2.25357	0.866712	0.521474	ML2_Dauno	1.05991	0.203778	1.05991	0.0859577
Gene_1722	0.894449	-1.69551	-0.159193	ML2_Dauno	-1.69551	7.06948	1.08547	0.31447	3.70013	1.11057	0.295718	7.00907	1.52851	0.0716094	ML2_Dauno	-2.4994	1.66306	-2.4994	0.818993
Gene_1645	-1.63819	-0.817172	0.386348	ML2_AraC	-1.63819	7.05783	1.08458	0.315533	3.50069	1.08023	0.320673	5.63104	1.37004	0.131008	ML2_AraC	-2.00799	-2.00799	-1.03949	1.72609
Gene_941	0.381235	1.27394	1.26456	ML2_Dauno	1.27394	7.05639	1.08447	0.315664	3.36737	1.05946	0.338376	2.48566	0.910249	0.477888	ML2_Etop	0.838077	-0.377074	0.718181	0.838077
Gene_1598	-1.72655	0.264137	0.771465	ML2_AraC	-1.72655	7.05519	1.08437	0.315773	3.64591	1.10241	0.302325	6.55426	1.47809	0.0875471	ML2_AraC	-2.57735	-2.57735	0.219675	1.4969
Gene_47	0.886597	1.18029	0.965807	ML2_Dauno	1.18029	7.02439	1.082	0.318597	3.11191	1.01848	0.37469	1.91866	0.799721	0.58946	ML2_Dauno	0.705573	0.400554	0.705573	0.29816
Gene_672	0.694199	1.78686	0.208186	ML2_Dauno	1.78686	7.0056	1.08056	0.32033	3.71812	1.11327	0.293554	5.3658	1.33739	0.146889	ML2_Dauno	2.27306	0.253868	2.27306	-1.29814
Gene_1588	-0.320709	0.778408	1.68217	ML2_Etop	1.68217	6.99861	1.08002	0.320976	3.53848	1.08605	0.315805	4.82513	1.26822	0.185059	ML2_Etop	2.08554	-1.27466	-0.170524	2.08554
Gene_207	1.63396	0.696711	-0.510695	ML2_AraC	1.63396	6.9935	1.07962	0.321448	3.41603	1.06709	0.331817	5.86349	1.39803	0.118444	ML2_AraC	2.02798	2.02798	1.0643	-1.83303
Gene_943	-0.353273	1.12846	1.39773	ML2_Etop	1.39773	6.98508	1.07897	0.32223	3.35189	1.05702	0.340486	3.9418	1.14627	0.267818	ML2_Etop	1.37795	-1.31525	0.5845	1.37795
CAV1	1.71363	0.667139	0.387375	ML2_AraC	1.71363	6.97834	1.07845	0.322855	3.53167	1.085	0.316678	3.4233	1.06822	0.330847	ML2_AraC	1.81126	1.81126	0.240704	-0.440427
CBR3	0.968721	1.20034	0.843284	ML2_Dauno	1.20034	6.97764	1.0784	0.32292	3.09036	1.01495	0.377903	2.00976	0.818486	0.570384	ML2_Dauno	0.817115	0.543476	0.817115	0.0678633
Gene_1525	-0.257294	-0.20447	1.99769	ML2_Etop	1.99769	6.97653	1.07831	0.323023	4.09876	1.16887	0.250995	9.31666	1.76226	0.025364	ML2_Etop	3.33126	-0.246573	-0.0667193	3.33126
Gene_1548	1.64923	0.763433	0.395138	ML2_AraC	1.64923	6.97587	1.07826	0.323085	3.45892	1.07377	0.32613	3.25203	1.04116	0.354376	ML2_AraC	1.69844	1.69844	0.389868	-0.48517
Gene_1180	1.30749	0.548703	1.09306	ML2_AraC	1.30749	6.97549	1.07823	0.323119	3.2054	1.03367	0.361027	2.45106	0.903892	0.4842	ML2_AraC	1.07384	1.07384	-0.423238	0.868429
Gene_12	-1.96802	-0.243805	-0.285341	ML2_AraC	-1.96802	6.96591	1.07749	0.324011	4.01397	1.15672	0.259959	4.9123	1.27962	0.178332	ML2_AraC	-2.35065	-2.35065	0.442671	0.330166
CD86	0.811527	-1.24185	0.941947	ML2_Dauno	-1.24185	6.95122	1.07635	0.325382	3.08802	1.01456	0.378252	8.02542	1.63559	0.0454893	ML2_Dauno	-2.75477	0.475072	-2.75477	0.823729
Gene_1028	-0.85425	-1.09701	-1.05889	ML2_Dauno	-1.09701	6.94547	1.07591	0.32592	3.05443	1.00903	0.383309	1.69527	0.751724	0.637987	ML2_Etop	-0.528182	-0.405252	-0.422271	-0.528182
Gene_1851	1.30152	0.714056	0.955887	ML2_AraC	1.30152	6.9401	1.07549	0.326422	3.11754	1.0194	0.373855	2.12237	0.841104	0.547401	ML2_AraC	1.06763	1.06763	-0.0666309	0.52702
Gene_1101	1.95308	0.419755	0.112834	ML2_AraC	1.95308	6.93466	1.07507	0.326932	4.00344	1.1552	0.261092	4.84088	1.27029	0.183826	ML2_AraC	2.28762	2.28762	0.0539778	-0.742408
CALCRL	1.80005	-0.204115	0.644762	ML2_AraC	1.80005	6.93052	1.07475	0.327321	3.69757	1.11019	0.296028	4.9369	1.28282	0.176476	ML2_AraC	2.08293	2.08293	-1.25841	0.620249
Gene_1031	-0.752562	-1.32449	-0.888913	ML2_Dauno	-1.32449	6.92728	1.0745	0.327625	3.1108	1.0183	0.374856	1.9428	0.804737	0.584363	ML2_Dauno	-0.921078	-0.271244	-0.921078	-0.115381
Gene_1080	-1.05515	-1.1891	-0.739201	ML2_Dauno	-1.1891	6.92187	1.07408	0.328133	3.07373	1.01221	0.380397	1.98204	0.812823	0.576142	ML2_Dauno	-0.774227	-0.749511	-0.774227	0.100098
Gene_597	1.45615	0.645369	0.812336	ML2_AraC	1.45615	6.92139	1.07404	0.328178	3.19678	1.03228	0.36227	2.40089	0.894594	0.493468	ML2_AraC	1.33628	1.33628	-0.0841936	0.312517
Gene_1458	0.602183	1.54623	0.720371	ML2_Dauno	1.54623	6.9176	1.07375	0.328534	3.27237	1.04441	0.351506	2.95646	0.992717	0.398387	ML2_Dauno	1.51543	0.02141	1.51543	-0.286519
AREG	-1.03615	-0.692956	-1.23344	ML2_Etop	-1.23344	6.89251	1.0718	0.330903	3.07518	1.01245	0.380178	2.15486	0.847517	0.540895	ML2_Etop	-1.06349	-0.691214	0.356236	-1.06349
Gene_540	1.48677	0.138931	1.12231	ML2_AraC	1.48677	6.88951	1.07157	0.331186	3.48937	1.07848	0.322143	3.78146	1.12271	0.28605	ML2_AraC	1.41099	1.41099	-1.0863	1.18363
Gene_404	0.963362	1.01817	1.01558	ML2_Dauno	1.01817	6.87997	1.07082	0.33209	2.99614	0.999357	0.39222	1.77575	0.769361	0.620226	ML2_AraC	0.527457	0.527457	0.40941	0.480373
CBR1	1.10724	-1.12697	-0.738144	ML2_Dauno	-1.12697	6.87936	1.07078	0.332148	3.04091	1.00679	0.385361	4.76178	1.25987	0.190095	ML2_AraC	1.97694	1.97694	-1.24255	-0.590744
Gene_25	0.492755	1.36972	-1.03103	ML2_Dauno	1.36972	6.87502	1.07044	0.33256	3.18196	1.02988	0.364413	9.2077	1.75192	0.0266531	ML2_Etop	-2.83133	-0.0952843	1.46312	-2.83133
Gene_1698	1.14628	0.999973	0.837171	ML2_AraC	1.14628	6.87501	1.07044	0.332561	3.01476	1.00246	0.389354	1.90462	0.796789	0.592437	ML2_AraC	0.829873	0.829873	0.487019	0.16357
AKR1C3	-0.621011	-1.57254	-0.634668	ML2_Dauno	-1.57254	6.85009	1.06849	0.334934	3.26133	1.04265	0.353062	2.87323	0.978644	0.411586	ML2_Dauno	-1.52864	-0.123936	-1.52864	0.435463
Gene_604	1.2685	-0.727406	-0.950704	ML2_AraC	1.2685	6.84348	1.06798	0.335565	3.04205	1.00698	0.385187	5.01699	1.29319	0.170557	ML2_AraC	2.14174	2.14174	-0.526792	-1.28357
Gene_1566	-0.956205	0.173463	-1.58965	ML2_Etop	-1.58965	6.84008	1.06771	0.33589	3.4714	1.0757	0.32449	5.99358	1.41346	0.111923	ML2_Etop	-2.32313	-0.714339	1.88915	-2.32313
Gene_144	1.02619	1.2242	0.694928	ML2_Dauno	1.2242	6.83508	1.06732	0.336369	3.03467	1.00576	0.386311	2.19489	0.855353	0.532957	ML2_Dauno	0.962393	0.663377	0.962393	-0.198176
CHRNA10	-0.565132	-1.33382	-1.0039	ML2_Dauno	-1.33382	6.82955	1.06689	0.336898	3.10626	1.01756	0.37553	1.96218	0.80874	0.580293	ML2_Dauno	-0.885505	0.0112338	-0.885505	-0.34215
Gene_1704	0.359165	1.59393	0.818767	ML2_Dauno	1.59393	6.82481	1.06652	0.337353	3.34	1.05515	0.342115	3.17795	1.02923	0.364994	ML2_Dauno	1.56367	-0.33686	1.56367	-0.0992054
Gene_1536	-1.25825	-1.04356	-0.620256	ML2_AraC	-1.25825	6.81833	1.06602	0.337975	3.05693	1.00944	0.38293	2.17898	0.852249	0.5361	ML2_AraC	-1.09328	-1.09328	-0.612282	0.230238
OGT	-0.661955	1.55042	-0.615215	ML2_Dauno	1.55042	6.81608	1.06584	0.338192	3.22049	1.0361	0.358864	8.66367	1.69938	0.0341135	ML2_Dauno	2.97799	-0.504995	2.97799	-0.429398
ANO1	1.96229	-0.299829	-0.162263	ML2_AraC	1.96229	6.81592	1.06583	0.338207	3.96681	1.1499	0.26507	6.02801	1.41751	0.110255	ML2_AraC	2.61039	2.61039	-0.75526	-0.604311
Gene_1798	0.510445	0.719241	1.57403	ML2_Etop	1.57403	6.80833	1.06523	0.338937	3.25543	1.0417	0.353895	3.03176	1.00528	0.386754	ML2_Etop	1.71713	-0.162872	-0.378632	1.71713
CD8B	-1.61649	-0.504661	-0.653128	ML2_AraC	-1.61649	6.79735	1.06437	0.339996	3.29428	1.0479	0.348439	2.98722	0.997867	0.3936	ML2_AraC	-1.69415	-1.69415	0.286541	-0.139177
Gene_1193	-0.138223	-1.13409	-1.45294	ML2_Etop	-1.45294	6.79716	1.06436	0.340014	3.41628	1.06713	0.331783	2.81758	0.96912	0.420614	ML2_Etop	-1.32322	0.657862	-0.326734	-1.32322
Gene_1691	0.815935	1.34838	0.748197	ML2_Dauno	1.34838	6.79615	1.06428	0.340111	3.04367	1.00725	0.384941	2.29369	0.874393	0.513731	ML2_Dauno	1.1509	0.340671	1.1509	-0.150922
Gene_465	-1.23438	-1.0627	-0.618797	ML2_AraC	-1.23438	6.79237	1.06398	0.340476	3.03594	1.00597	0.386117	2.1574	0.848017	0.540388	ML2_AraC	-1.05789	-1.05789	-0.647333	0.240497
Gene_839	-0.476205	1.7547	-0.429127	ML2_Dauno	1.7547	6.78785	1.06363	0.340913	3.4899	1.07856	0.322075	8.89498	1.72192	0.0307202	ML2_Dauno	3.06775	-0.375863	3.06775	-0.284696
Gene_1033	-1.28403	1.18378	0.362683	ML2_AraC	-1.28403	6.77699	1.06278	0.341964	3.18161	1.02982	0.364464	5.97145	1.41085	0.113007	ML2_AraC	-2.13669	-2.13669	1.78058	0.00582738
Gene_685	1.45359	0.634605	0.770254	ML2_AraC	1.45359	6.77032	1.06226	0.342611	3.10894	1.01799	0.375132	2.36784	0.888414	0.49965	ML2_AraC	1.35148	1.35148	-0.063458	0.256496
Gene_661	-0.558892	-1.47441	-0.808024	ML2_Dauno	-1.47441	6.76882	1.06214	0.342757	3.13915	1.02293	0.370664	2.34594	0.884296	0.503778	ML2_Dauno	-1.25609	-0.0108279	-1.25609	0.0706954
Gene_322	-0.52257	-1.3814	-0.954759	ML2_Dauno	-1.3814	6.75447	1.06101	0.344152	3.09292	1.01537	0.377519	2.06336	0.82933	0.55936	ML2_Dauno	-1.00683	0.061354	-1.00683	-0.241067
Gene_929	1.32729	0.552181	0.993311	ML2_AraC	1.32729	6.74317	1.06012	0.345254	3.05328	1.00884	0.383483	2.30478	0.876505	0.511605	ML2_AraC	1.13423	1.13423	-0.338861	0.705069
Gene_1344	-0.742501	0.72119	1.40635	ML2_Etop	1.40635	6.7393	1.05982	0.345631	3.04924	1.00817	0.384096	4.83691	1.26977	0.184136	ML2_Etop	1.82835	-1.69304	0.0890117	1.82835
Gene_1406	0.900767	-1.50115	0.380802	ML2_Dauno	-1.50115	6.73476	1.05946	0.346074	3.20984	1.03438	0.360389	7.38855	1.56935	0.0604923	ML2_Dauno	-2.67736	0.892855	-2.67736	0.0477593
Gene_1670	0.711689	-0.906148	-1.28634	ML2_Etop	-1.28634	6.73413	1.05941	0.346136	2.98229	0.997043	0.394364	4.11402	1.17104	0.249412	ML2_AraC	1.60936	1.60936	-0.357422	-1.49751
Gene_1807	0.92033	-1.08989	-0.92972	ML2_Dauno	-1.08989	6.71956	1.05827	0.347563	2.89925	0.983065	0.407421	4.2039	1.18376	0.240272	ML2_AraC	1.79845	1.79845	-0.978616	-0.861521
Gene_42	-1.13455	0.271135	1.36429	ML2_Etop	1.36429	6.71661	1.05803	0.347851	3.22201	1.03634	0.358646	6.36798	1.45694	0.095017	ML2_Etop	2.23474	-2.04343	-0.424667	2.23474
Gene_210	1.64679	-0.839493	0.161094	ML2_AraC	1.64679	6.71367	1.0578	0.34814	3.44261	1.07123	0.328281	6.02485	1.41714	0.110407	ML2_AraC	2.25059	2.25059	-1.72752	0.416767
Gene_1255	-0.221505	1.33117	1.1964	ML2_Dauno	1.33117	6.70658	1.05724	0.348837	3.25247	1.04123	0.354314	3.49688	1.07964	0.321167	ML2_AraC	-1.13423	-1.13423	1.01391	0.866577
Gene_1822	-1.07411	1.43711	-0.224366	ML2_Dauno	1.43711	6.7022	1.0569	0.349268	3.26933	1.04392	0.351934	7.49357	1.58046	0.0577239	ML2_Dauno	2.58956	-1.73106	2.58956	-1.16701
Gene_288	1.32635	0.986948	0.543815	ML2_AraC	1.32635	6.70078	1.05679	0.349407	3.029	1.00482	0.387176	2.38782	0.892156	0.495905	ML2_AraC	1.16894	1.16894	0.670163	-0.334762
Gene_1230	1.64761	0.104303	0.866863	ML2_AraC	1.64761	6.69376	1.05623	0.350099	3.47696	1.07656	0.323763	3.80505	1.12621	0.2833	ML2_AraC	1.7182	1.7182	-0.961512	0.766861
Gene_1667	1.29601	-0.682339	-0.906388	ML2_AraC	1.29601	6.69327	1.05619	0.350147	2.96676	0.994444	0.396779	4.9391	1.28311	0.176311	ML2_AraC	2.14733	2.14733	-0.506279	-1.25856
Gene_596	-0.881077	-1.05407	-0.996735	ML2_Dauno	-1.05407	6.69307	1.05618	0.350166	2.88083	0.979938	0.410366	1.59786	0.729808	0.659875	ML2_AraC	-0.474503	-0.474503	-0.405922	-0.457665
Gene_947	0.776034	0.957462	1.17849	ML2_Etop	1.17849	6.68569	1.0556	0.350894	2.90781	0.984515	0.406058	1.8059	0.775865	0.613652	ML2_Etop	0.836702	0.248224	0.232021	0.836702
B2M	-0.892929	-1.17404	-0.848938	ML2_Dauno	-1.17404	6.68247	1.05534	0.351212	2.89639	0.98258	0.407877	1.713	0.755646	0.634047	ML2_Dauno	-0.701357	-0.508098	-0.701357	-0.130267
Gene_1590	-0.404057	-0.590185	-1.6798	ML2_Etop	-1.6798	6.68098	1.05522	0.35136	3.3333	1.05409	0.343034	3.68854	1.10883	0.29712	ML2_Etop	-2.02498	0.243352	0.719756	-2.02498
Gene_1568	1.61365	0.642256	0.463825	ML2_AraC	1.61365	6.66635	1.05407	0.352807	3.2315	1.03787	0.357291	2.94442	0.990693	0.400274	ML2_AraC	1.66385	1.66385	0.165787	-0.27247
CALML4	-0.458774	-1.41393	-0.931391	ML2_Dauno	-1.41393	6.66107	1.05365	0.353331	3.07717	1.01278	0.37988	2.164	0.849314	0.539074	ML2_Dauno	-1.09006	0.143384	-1.09006	-0.198151
Gene_84	-1.32895	-1.08949	-0.375662	ML2_AraC	-1.32895	6.65524	1.05319	0.35391	3.09421	1.01558	0.377326	2.77428	0.961644	0.427752	ML2_AraC	-1.25849	-1.25849	-0.867516	0.666889
Gene_204	1.7672	-0.514934	-0.289227	ML2_AraC	1.7672	6.63909	1.05191	0.355516	3.47179	1.07576	0.324439	5.59595	1.36577	0.133011	ML2_AraC	2.47198	2.47198	-0.908313	-0.573535
Gene_1409	0.581388	-1.70035	0.351552	ML2_Dauno	-1.70035	6.63561	1.05163	0.355863	3.3528	1.05717	0.340362	7.82732	1.61527	0.0497187	ML2_Dauno	-2.85814	0.511852	-2.85814	0.176784
Gene_294	-0.938831	-0.899974	-1.06697	ML2_Etop	-1.06697	6.61441	1.04995	0.357981	2.82979	0.971217	0.418619	1.62983	0.737073	0.652645	ML2_Etop	-0.670962	-0.567477	-0.108914	-0.670962
ARID1A	-1.00174	-0.781533	-1.1111	ML2_Etop	-1.1111	6.6128	1.04983	0.358143	2.84882	0.974478	0.415526	1.77878	0.770017	0.619564	ML2_Etop	-0.814101	-0.666031	0.115798	-0.814101
ANGPT1	-1.1578	1.3231	0.254904	ML2_Dauno	1.3231	6.61262	1.04981	0.358161	3.15607	1.02568	0.368183	6.16202	1.43318	0.103988	ML2_Dauno	2.04062	-1.97812	2.04062	-0.308792
Gene_37	-1.33508	0.663202	0.844853	ML2_AraC	-1.33508	6.60848	1.04948	0.358576	2.93605	0.989285	0.40159	5.20758	1.31752	0.157213	ML2_AraC	-2.22412	-2.22412	0.6333	1.17949
Gene_280	0.733446	1.08516	1.06769	ML2_Dauno	1.08516	6.60605	1.04929	0.358819	2.85547	0.975614	0.41445	1.74696	0.763099	0.626544	ML2_Etop	0.576786	0.196995	0.521326	0.576786
Gene_340	-0.852826	1.51636	0.355538	ML2_Dauno	1.51636	6.60424	1.04915	0.359001	3.15306	1.02519	0.368623	5.89915	1.40228	0.116621	ML2_Dauno	2.15608	-1.68425	2.15608	-0.395875
Gene_1867	1.42538	0.788914	0.589413	ML2_AraC	1.42538	6.60364	1.0491	0.359061	3.00149	1.00025	0.391395	2.34732	0.884556	0.503516	ML2_AraC	1.33616	1.33616	0.31989	-0.137316
Gene_493	0.197648	1.53268	0.937785	ML2_Dauno	1.53268	6.60309	1.04905	0.359116	3.26761	1.04365	0.352177	3.08083	1.01338	0.37933	ML2_Dauno	1.41602	-0.567207	1.41602	0.181776
Gene_1710	0.208634	1.48317	0.994832	ML2_Dauno	1.48317	6.60186	1.04896	0.35924	3.23301	1.03811	0.357076	2.90712	0.984398	0.406168	ML2_Dauno	1.29335	-0.559481	1.29335	0.306041
Gene_879	1.33409	0.377218	1.06465	ML2_AraC	1.33409	6.59813	1.04866	0.359614	3.05556	1.00922	0.383137	2.67298	0.943925	0.444838	ML2_AraC	1.16824	1.16824	-0.653822	0.951691
Gene_1428	-1.022	1.48569	0.150712	ML2_Dauno	1.48569	6.58872	1.04791	0.360561	3.27446	1.04474	0.351213	6.67931	1.49212	0.082853	ML2_Dauno	2.32877	-1.81554	2.32877	-0.639047
Gene_134	-0.779062	-1.35677	-0.693261	ML2_Dauno	-1.35677	6.58236	1.04741	0.3612	2.92837	0.987989	0.402802	2.11218	0.839082	0.549453	ML2_Dauno	-1.12653	-0.366557	-1.12653	0.221435
Gene_1825	-0.341168	-1.58033	-0.760147	ML2_Dauno	-1.58033	6.57351	1.0467	0.362094	3.19167	1.03145	0.363007	2.83778	0.972588	0.417318	ML2_Dauno	-1.50579	0.279224	-1.50579	0.16371
Gene_1109	0.963303	0.74801	1.1606	ML2_Etop	1.1606	6.56864	1.04631	0.362585	2.83446	0.972019	0.417858	1.86617	0.788706	0.600642	ML2_Etop	0.918412	0.553895	-0.103732	0.918412
Gene_1626	-0.787311	-1.12437	-0.965215	ML2_Dauno	-1.12437	6.56103	1.04571	0.363355	2.81571	0.968799	0.42092	1.58289	0.726381	0.663276	ML2_Dauno	-0.558358	-0.346311	-0.558358	-0.381228
CORO2A	0.321511	1.16287	1.26571	ML2_Etop	1.26571	6.5586	1.04551	0.3636	3.05765	1.00956	0.382822	2.33129	0.88153	0.506554	ML2_Etop	0.945222	-0.420732	0.572118	0.945222
Gene_162	1.59559	-0.220584	0.818294	ML2_AraC	1.59559	6.55544	1.04526	0.36392	3.26416	1.0431	0.352662	4.46717	1.22027	0.215237	ML2_AraC	1.76511	1.76511	-1.37643	0.963246
Gene_459	0.146698	-1.50722	-0.985631	ML2_Dauno	-1.50722	6.55372	1.04513	0.364095	3.26469	1.04318	0.352588	3.25252	1.04124	0.354305	ML2_Dauno	-1.33495	0.959087	-1.33495	-0.388883
Gene_1488	1.07694	-0.423735	1.28259	ML2_Etop	1.28259	6.55346	1.0451	0.364122	2.98441	0.997398	0.394036	5.4971	1.35365	0.138812	ML2_Etop	1.99798	0.997482	-1.92943	1.99798
Gene_1647	0.887956	1.16	0.823014	ML2_Dauno	1.16	6.54919	1.04476	0.364554	2.81142	0.968059	0.421624	1.8276	0.780514	0.608947	ML2_Dauno	0.796803	0.46015	0.796803	0.0922692
Gene_1876	-1.08613	1.3749	0.242639	ML2_Dauno	1.3749	6.54391	1.04434	0.36509	3.1289	1.02126	0.372175	6.15288	1.43212	0.104405	ML2_Dauno	2.10738	-1.89788	2.10738	-0.389998
Gene_1077	1.58967	0.464339	0.63133	ML2_AraC	1.58967	6.5432	1.04429	0.365162	3.14124	1.02327	0.370357	2.80732	0.967354	0.422296	ML2_AraC	1.62468	1.62468	-0.226933	0.134807
GTF3C3	-0.799393	0.195838	1.61551	ML2_Etop	1.61551	6.53808	1.04388	0.365682	3.28726	1.04678	0.349419	6.65637	1.48956	0.0836956	ML2_Etop	2.58406	-1.68722	-0.832529	2.58406
Gene_645	-0.40161	-1.09804	-1.27252	ML2_Etop	-1.27252	6.53779	1.04385	0.365712	2.98629	0.997712	0.393744	2.00354	0.81722	0.571671	ML2_Etop	-0.993439	0.247331	-0.359513	-0.993439
Gene_54	-1.15818	-0.644696	-1.04137	ML2_AraC	-1.15818	6.53297	1.04347	0.366202	2.84147	0.973219	0.416719	1.97692	0.811771	0.577211	ML2_AraC	-0.930119	-0.930119	0.294796	-0.767309
AFF2	-0.695317	-1.08755	-1.07343	ML2_Dauno	-1.08755	6.53259	1.04344	0.36624	2.81848	0.969275	0.420467	1.59505	0.729167	0.660512	ML2_Etop	-0.605501	-0.200982	-0.437233	-0.605501
Gene_1757	-0.760667	-0.685019	1.36199	ML2_Etop	1.36199	6.5308	1.0433	0.366422	2.90289	0.983682	0.406841	7.81143	1.61363	0.0500739	ML2_Etop	2.87404	-0.631397	-0.396148	2.87404
ZNF217	0.816821	1.17001	0.87583	ML2_Dauno	1.17001	6.53056	1.04328	0.366447	2.8032	0.966643	0.422974	1.79731	0.774018	0.61552	ML2_Dauno	0.784882	0.347707	0.784882	0.187465
ARL3	-0.439619	-0.991484	-1.33971	ML2_Etop	-1.33971	6.52604	1.04292	0.366907	2.97113	0.995176	0.396098	2.075	0.831665	0.556987	ML2_Etop	-1.17038	0.192256	-0.138874	-1.17038
AVPR1A	1.12817	0.0770044	1.41259	ML2_Etop	1.41259	6.51978	1.04242	0.367545	3.27411	1.04469	0.351263	4.1503	1.17619	0.245685	ML2_Etop	1.78943	0.86838	-1.32914	1.78943
Gene_544	1.63024	0.754636	0.213468	ML2_AraC	1.63024	6.51034	1.04166	0.368509	3.27272	1.04446	0.351458	3.48009	1.07705	0.323354	ML2_AraC	1.74297	1.74297	0.535859	-0.754367
Gene_323	-1.28203	0.770422	-0.775314	ML2_AraC	-1.28203	6.50812	1.04148	0.368736	2.83826	0.972671	0.41724	6.00385	1.41467	0.111423	ML2_Dauno	2.14625	-1.59914	2.14625	-1.43389
Gene_680	0.28224	1.72444	-0.542916	ML2_Dauno	1.72444	6.50646	1.04135	0.368906	3.3481	1.05643	0.341004	8.44477	1.67777	0.0376607	ML2_Dauno	2.92492	0.62913	2.92492	-0.829258
Gene_235	0.587684	1.30416	0.912272	ML2_Dauno	1.30416	6.50425	1.04117	0.369131	2.87845	0.979533	0.410748	2.05921	0.828495	0.560209	ML2_Dauno	1.00692	0.00422903	1.00692	0.20637
Gene_1721	-0.82234	-1.04564	-0.992042	ML2_Dauno	-1.04564	6.48704	1.0398	0.370895	2.75375	0.958079	0.431171	1.52523	0.713029	0.676459	ML2_Etop	-0.474515	-0.404118	-0.412849	-0.474515
Gene_1646	-1.02731	-0.835255	-0.9982	ML2_AraC	-1.02731	6.48471	1.03961	0.371134	2.74943	0.957327	0.431893	1.63066	0.737261	0.652458	ML2_AraC	-0.723789	-0.723789	-0.050825	-0.589
Gene_1732	1.49763	-0.867771	-0.311616	ML2_AraC	1.49763	6.48392	1.03954	0.371215	3.09302	1.01538	0.377505	5.26485	1.32475	0.1534	ML2_AraC	2.24141	2.24141	-1.32973	-0.24976
BLM	-0.873791	1.53364	0.229246	ML2_Dauno	1.53364	6.48057	1.03928	0.37156	3.16811	1.02764	0.366425	6.2623	1.4448	0.0995232	ML2_Dauno	2.29337	-1.67001	2.29337	-0.599156
Gene_1756	-1.06401	-0.305085	-1.34254	ML2_Etop	-1.34254	6.47842	1.0391	0.371781	3.02761	1.00459	0.387388	3.19919	1.03266	0.361922	ML2_Etop	-1.53033	-0.800685	1.01624	-1.53033
Gene_965	-1.61496	0.0561053	0.864321	ML2_AraC	-1.61496	6.4707	1.03848	0.372575	3.35829	1.05803	0.339611	6.30692	1.44993	0.0975961	ML2_AraC	-2.40843	-2.40843	-0.188293	1.7718
Gene_969	0.985586	1.37073	0.369083	ML2_Dauno	1.37073	6.46965	1.0384	0.372683	2.98651	0.99775	0.393709	3.09856	1.01629	0.376677	ML2_Dauno	1.46046	0.687324	1.46046	-0.807079
Gene_677	0.878729	1.3814	-0.493917	ML2_Dauno	1.3814	6.46689	1.03818	0.372967	2.9244	0.987319	0.403429	6.37211	1.45741	0.0948447	ML2_Dauno	2.23406	0.862327	2.23406	-2.12229
Gene_1832	-0.610383	-0.897216	1.28988	ML2_Etop	1.28988	6.46523	1.03805	0.373139	2.84135	0.973198	0.416739	8.02124	1.63516	0.0455747	ML2_Etop	2.88482	-0.341555	-0.728411	2.88482
Gene_1642	1.06584	-1.21504	-0.500554	ML2_Dauno	-1.21504	6.45596	1.0373	0.374095	2.8629	0.976883	0.413249	4.72224	1.25462	0.193303	ML2_AraC	1.86383	1.86383	-1.5603	-0.140437
CDK4	-1.33593	-0.988685	-0.417584	ML2_AraC	-1.33593	6.45592	1.0373	0.374099	2.93658	0.989374	0.401507	2.50755	0.914248	0.473928	ML2_AraC	-1.28167	-1.28167	-0.684569	0.524439
Gene_972	-0.978801	-1.18418	-0.654739	ML2_Dauno	-1.18418	6.45279	1.03705	0.374423	2.78902	0.964196	0.42531	1.89599	0.794982	0.594272	ML2_Dauno	-0.858297	-0.684745	-0.858297	0.204505
ARAP3	-0.991847	-0.918549	-0.944411	ML2_AraC	-0.991847	6.45218	1.037	0.374485	2.71941	0.952086	0.43694	1.55226	0.71932	0.670262	ML2_AraC	-0.673894	-0.673894	-0.22586	-0.450428
Gene_1615	-1.35955	-1.074	0.244068	ML2_AraC	-1.35955	6.452	1.03698	0.374504	3.06142	1.01018	0.382253	4.73598	1.25645	0.192183	ML2_Etop	1.62504	-1.52721	-1.36193	1.62504
Gene_570	-0.916621	-0.98262	-0.954652	ML2_Dauno	-0.98262	6.44901	1.03674	0.374813	2.7171	0.951682	0.43733	1.51593	0.710851	0.678599	ML2_AraC	-0.555882	-0.555882	-0.329154	-0.438164
CDC42BPB	-0.890172	-1.29899	-0.593923	ML2_Dauno	-1.29899	6.43708	1.03578	0.376048	2.83254	0.971689	0.418172	2.13907	0.844406	0.54405	ML2_Dauno	-1.09852	-0.560671	-1.09852	0.363015
Gene_405	-0.665958	-1.39471	-0.697626	ML2_Dauno	-1.39471	6.43694	1.03577	0.376063	2.87541	0.979015	0.411236	2.15986	0.8485	0.539898	ML2_Dauno	-1.20681	-0.210259	-1.20681	0.210936
Gene_1578	0.966713	1.35689	0.403951	ML2_Dauno	1.35689	6.43617	1.03571	0.376142	2.93886	0.989757	0.401148	2.94133	0.990173	0.40076	ML2_Dauno	1.4158	0.654748	1.4158	-0.736461
Gene_971	-0.546312	-0.936728	-1.28954	ML2_Etop	-1.28954	6.4257	1.03487	0.377228	2.83882	0.972766	0.417149	1.88532	0.792742	0.596547	ML2_Etop	-1.10399	0.0225108	-0.0747397	-1.10399
CRH	-1.18977	-0.866754	-0.761274	ML2_AraC	-1.18977	6.41979	1.03439	0.377842	2.74635	0.956792	0.432408	1.76299	0.766593	0.623021	ML2_AraC	-1.00693	-1.00693	-0.255067	-0.148318
Gene_192	-0.403868	-1.29543	-1.03236	ML2_Dauno	-1.29543	6.41588	1.03408	0.378249	2.90701	0.984379	0.406186	1.93414	0.802941	0.586188	ML2_Dauno	-0.847494	0.215038	-0.847494	-0.464558
Gene_1253	1.27739	0.911115	-0.589973	ML2_AraC	1.27739	6.41202	1.03376	0.378651	2.80991	0.967801	0.42187	5.60077	1.36635	0.132734	ML2_Etop	-2.019	1.54127	1.53311	-2.019
Gene_427	-0.444605	-1.44032	-0.819619	ML2_Dauno	-1.44032	6.40993	1.0336	0.378869	2.94397	0.990618	0.400344	2.24234	0.86455	0.523657	ML2_Dauno	-1.22647	0.128472	-1.22647	-0.00818545
Gene_419	-1.24255	-1.02933	-0.488347	ML2_AraC	-1.24255	6.40818	1.03346	0.379051	2.84193	0.973299	0.416644	2.24261	0.864602	0.523604	ML2_AraC	-1.12548	-1.12548	-0.70745	0.418947
Gene_1244	1.22377	-1.07912	0.44604	ML2_AraC	1.22377	6.40544	1.03323	0.379336	2.86106	0.976568	0.413547	6.01833	1.41637	0.110722	ML2_Dauno	-2.20601	1.68026	-2.20601	1.17362
Gene_802	0.628549	1.74102	0.0754701	ML2_Dauno	1.74102	6.4051	1.03321	0.379372	3.43194	1.06957	0.329698	5.54599	1.35966	0.135914	ML2_Dauno	2.3361	0.232228	2.3361	-1.4483
Gene_703	-0.905565	0.706844	-1.19427	ML2_Etop	-1.19427	6.40298	1.03304	0.379592	2.74596	0.956724	0.432473	6.50998	1.47309	0.0892697	ML2_Dauno	2.31208	-0.950256	2.31208	-2.14562
Gene_1858	0.419668	1.602	0.593391	ML2_Dauno	1.602	6.40196	1.03295	0.3797	3.09465	1.01565	0.377261	3.38863	1.0628	0.335496	ML2_Dauno	1.75056	-0.180476	1.75056	-0.473156
Gene_573	-0.725129	-1.22795	0.847721	ML2_Dauno	-1.22795	6.39979	1.03278	0.379926	2.7523	0.957828	0.431412	7.07159	1.53532	0.0696506	ML2_Etop	2.494	-0.896171	-2.25894	2.494
Gene_1286	0.938982	-0.680347	-1.18032	ML2_Etop	-1.18032	6.38585	1.03165	0.381382	2.73772	0.955286	0.433856	4.36529	1.20627	0.224625	ML2_AraC	1.79312	1.79312	-0.17948	-1.57879
Gene_613	1.66141	0.710628	0.136041	ML2_AraC	1.66141	6.38191	1.03134	0.381794	3.28378	1.04623	0.349907	3.70672	1.11156	0.294924	ML2_AraC	1.8236	1.8236	0.529789	-0.849031
Gene_711	0.79054	0.838517	1.17677	ML2_Etop	1.17677	6.37568	1.03083	0.382447	2.71285	0.950938	0.438048	1.74608	0.762906	0.626739	ML2_Etop	0.923522	0.302153	0.0578737	0.923522
Gene_74	-1.17649	-0.71103	-0.911818	ML2_AraC	-1.17649	6.37241	1.03057	0.38279	2.7211	0.952382	0.436654	1.79123	0.772708	0.616845	ML2_AraC	-0.981004	-0.981004	0.0939814	-0.5086
Gene_1620	1.10374	1.20922	0.415427	ML2_Dauno	1.20922	6.36789	1.0302	0.383264	2.85303	0.975198	0.414844	2.63002	0.936309	0.45225	ML2_Dauno	1.15739	0.867842	1.15739	-0.642967
Gene_332	1.70264	-0.235034	0.559305	ML2_AraC	1.70264	6.36106	1.02965	0.383982	3.26706	1.04356	0.352254	4.46703	1.22025	0.21525	ML2_AraC	1.99942	1.99942	-1.20563	0.541069
CD1E	-1.63629	0.537951	-0.390466	ML2_AraC	-1.63629	6.34734	1.02854	0.385426	3.11928	1.01969	0.373597	5.3421	1.33443	0.148394	ML2_AraC	-2.1206	-2.1206	1.5758	-0.548185
CFTR	0.971214	0.321205	1.37606	ML2_Etop	1.37606	6.3472	1.02853	0.385441	2.93996	0.989943	0.400975	3.05092	1.00845	0.383841	ML2_Etop	1.58688	0.610782	-0.904901	1.58688
CARD10	-1.08543	-1.08299	0.612049	ML2_AraC	-1.08543	6.3471	1.02852	0.385451	2.72561	0.953172	0.435893	5.74176	1.38345	0.124873	ML2_Etop	2.12133	-1.31038	-1.7571	2.12133
Gene_639	-1.41769	0.604317	0.686307	ML2_AraC	-1.41769	6.34024	1.02796	0.386175	2.84605	0.974004	0.415975	5.07135	1.30017	0.166647	ML2_AraC	-2.25407	-2.25407	0.70373	1.0046
CIRBP	-0.699895	-0.927463	-1.16161	ML2_Etop	-1.16161	6.33984	1.02793	0.386217	2.69938	0.948574	0.440333	1.6078	0.732075	0.657623	ML2_Etop	-0.86717	-0.221687	-0.130083	-0.86717
Gene_1035	0.670123	-1.00395	1.11344	ML2_Etop	1.11344	6.33516	1.02755	0.386711	2.69674	0.94811	0.440782	7.11617	1.54015	0.0682858	ML2_Dauno	-2.51977	0.712725	-2.51977	2.31429
Gene_1467	0.573841	-0.989246	-1.19849	ML2_Etop	-1.19849	6.33414	1.02747	0.386818	2.74428	0.956431	0.432755	3.45766	1.07357	0.326296	ML2_AraC	1.4268	1.4268	-0.516354	-1.25468
Gene_721	1.71401	0.121349	0.613751	ML2_AraC	1.71401	6.33243	1.02733	0.386999	3.32926	1.05345	0.343591	3.68808	1.10876	0.297176	ML2_AraC	1.88953	1.88953	-0.739698	0.341055
APOBEC3A	1.42803	0.829099	0.415451	ML2_AraC	1.42803	6.32635	1.02684	0.387642	2.89927	0.983069	0.407417	2.55517	0.922888	0.465404	ML2_AraC	1.39099	1.39099	0.524555	-0.43963
CLCN2	-0.89278	-1.27515	-0.577794	ML2_Dauno	-1.27515	6.32182	1.02647	0.388122	2.75691	0.958629	0.430643	2.08877	0.83442	0.554188	ML2_Dauno	-1.07705	-0.576839	-1.07705	0.370002
Gene_1264	0.990251	0.978665	0.837417	ML2_AraC	0.990251	6.31794	1.02615	0.388532	2.63965	0.93802	0.450581	1.62053	0.734966	0.654745	ML2_AraC	0.637958	0.637958	0.496228	0.227189
CPT1A	0.954586	0.704991	1.12275	ML2_Etop	1.12275	6.30572	1.02516	0.389829	2.66881	0.943189	0.445553	1.77785	0.769816	0.619767	ML2_Etop	0.896228	0.569208	-0.131603	0.896228
Gene_1037	1.83047	0.29873	0.209233	ML2_AraC	1.83047	6.29855	1.02458	0.390591	3.48363	1.0776	0.322891	4.09574	1.16844	0.25131	ML2_AraC	2.13241	2.13241	-0.170919	-0.460945
Gene_612	0.84808	-1.25629	0.645081	ML2_Dauno	-1.25629	6.29361	1.02418	0.391116	2.71362	0.951074	0.437917	6.68401	1.49265	0.0826813	ML2_Dauno	-2.53372	1.18294	-2.53372	1.73388
Gene_349	0.995433	0.602757	1.15864	ML2_Etop	1.15864	6.2896	1.02385	0.391543	2.69665	0.948094	0.440797	1.96303	0.808915	0.580116	ML2_Etop	1.02037	0.637999	-0.320238	1.02037
Gene_240	-0.211077	-0.706505	-1.60675	ML2_Etop	-1.60675	6.28353	1.02336	0.39219	3.12534	1.02068	0.372701	3.32551	1.05286	0.344108	ML2_Etop	-1.87735	0.495887	0.440101	-1.87735
Gene_659	-0.54147	1.26256	-0.922524	ML2_Dauno	1.26256	6.27816	1.02292	0.392763	2.7383	0.955388	0.433758	7.94951	1.62783	0.0470667	ML2_Dauno	2.79117	-0.187181	2.79117	-0.891808
Gene_1036	-0.816503	-0.413176	-1.42551	ML2_Etop	-1.42551	6.27707	1.02283	0.392879	2.86946	0.978001	0.412193	2.93935	0.98984	0.401071	ML2_Etop	-1.64742	-0.424609	0.866513	-1.64742
Gene_1445	-0.39193	0.777973	-1.46344	ML2_Etop	-1.46344	6.26989	1.02224	0.393646	2.90051	0.983278	0.407221	7.98635	1.6316	0.0462946	ML2_Etop	-2.77207	-0.895986	1.19026	-2.77207
Gene_350	1.0226	1.31004	0.31539	ML2_Dauno	1.31004	6.25344	1.0209	0.395406	2.86139	0.976625	0.413494	3.04542	1.00754	0.384675	ML2_Dauno	1.40868	0.771642	1.40868	-0.853507
Gene_120	-0.321611	1.48231	-0.796335	ML2_Dauno	1.48231	6.24603	1.0203	0.396202	2.93481	0.989076	0.401785	8.51255	1.68449	0.0365255	ML2_Dauno	2.94521	0.0171057	2.94521	-0.842795
CHRM5	-0.668368	-1.44695	-0.537723	ML2_Dauno	-1.44695	6.24572	1.02027	0.396235	2.82953	0.971173	0.418662	2.52235	0.916942	0.471266	ML2_Dauno	-1.41705	-0.256137	-1.41705	0.500879
Gene_1576	0.59363	1.14389	-1.00323	ML2_Dauno	1.14389	6.24263	1.02002	0.396567	2.66736	0.942931	0.445803	7.61879	1.59361	0.0545835	ML2_Etop	-2.64012	0.755254	2.39554	-2.64012
Gene_834	-0.831716	-0.572846	-1.30475	ML2_Etop	-1.30475	6.24137	1.01992	0.396702	2.72229	0.952591	0.436453	2.23079	0.86232	0.52591	ML2_Etop	-1.32966	-0.440993	0.537484	-1.32966
CACNB4	0.658706	1.35939	-0.673999	ML2_Dauno	1.35939	6.22853	1.01887	0.398083	2.7361	0.955005	0.434127	6.93373	1.52028	0.0740403	ML2_Dauno	2.41141	0.654952	2.41141	-2.31878
Gene_699	0.697213	1.36633	0.621811	ML2_Dauno	1.36633	6.22135	1.01828	0.398856	2.73961	0.955616	0.433538	2.38038	0.890764	0.497297	ML2_Dauno	1.31444	0.230647	1.31444	-0.325787
Gene_1818	0.0936781	-0.591846	1.70933	ML2_Etop	1.70933	6.21123	1.01745	0.399949	3.28086	1.04576	0.350316	8.47228	1.6805	0.0371959	ML2_Etop	3.08507	0.377106	-0.711698	3.08507
CCNG2	-0.58462	-1.38697	-0.697347	ML2_Dauno	-1.38697	6.20689	1.01709	0.400418	2.75177	0.957735	0.431501	2.10635	0.837923	0.55063	ML2_Dauno	-1.21682	-0.109376	-1.21682	0.18106
Gene_1199	-0.808546	0.703122	-1.21801	ML2_Etop	-1.21801	6.19973	1.01651	0.401193	2.63167	0.936602	0.451965	6.42805	1.46379	0.0925437	ML2_Dauno	2.30179	-0.817372	2.30179	-2.20837
Gene_1055	-0.485995	-1.53771	-0.552538	ML2_Dauno	-1.53771	6.19419	1.01605	0.401792	2.90605	0.984217	0.406339	2.82386	0.970199	0.419587	ML2_Dauno	-1.58265	0.00738543	-1.58265	0.495212
Gene_89	0.540617	-0.671495	-1.42731	ML2_Etop	-1.42731	6.18637	1.01541	0.40264	2.7804	0.962704	0.426737	4.04413	1.16105	0.256738	ML2_Etop	-1.85033	1.37462	0.145076	-1.85033
Gene_457	-0.391222	-0.687356	-1.50403	ML2_Etop	-1.50403	6.18624	1.0154	0.402654	2.88763	0.981093	0.409277	2.74353	0.956301	0.43288	ML2_Etop	-1.67953	0.224239	0.427231	-1.67953
Gene_1595	-1.02312	-1.0987	0.604008	ML2_Dauno	-1.0987	6.18221	1.01507	0.403092	2.61874	0.934298	0.454214	5.59769	1.36598	0.132911	ML2_Etop	2.10271	-1.22375	-1.78906	2.10271
AP1S2	-1.23051	-1.16486	0.185696	ML2_AraC	-1.23051	6.18117	1.01498	0.403205	2.90553	0.98413	0.406421	4.42903	1.21505	0.218709	ML2_Etop	1.56776	-1.31552	-1.47706	1.56776
Gene_304	-0.12291	1.20118	1.22608	ML2_Etop	1.22608	6.17474	1.01446	0.403903	2.96122	0.993515	0.397643	3.00252	1.00042	0.391237	ML2_Etop	0.985804	-0.981734	0.775533	0.985804
Gene_1073	-1.22501	0.798535	0.694692	ML2_AraC	-1.22501	6.17445	1.01443	0.403935	2.62092	0.934686	0.453835	4.60235	1.23859	0.20334	ML2_AraC	-2.0695	-2.0695	0.927621	0.807089
Gene_997	0.757105	-0.933142	-1.05729	ML2_Etop	-1.05729	6.17003	1.01407	0.404415	2.56182	0.924088	0.464223	3.55888	1.08917	0.313206	ML2_AraC	1.59165	1.59165	-0.602056	-1.13445
ARHGEF11	1.16899	0.932468	-0.61666	ML2_AraC	1.16899	6.16946	1.01402	0.404478	2.61629	0.933862	0.45464	5.4815	1.35173	0.139749	ML2_Etop	-2.04497	1.4071	1.61449	-2.04497
Gene_1826	-0.480843	-1.22455	-0.976128	ML2_Dauno	-1.22455	6.16698	1.01382	0.404748	2.68357	0.945792	0.443027	1.69196	0.75099	0.638723	ML2_Dauno	-0.77285	0.076089	-0.77285	-0.410338
Gene_179	0.730194	1.431	-0.458376	ML2_Dauno	1.431	6.16416	1.01359	0.405055	2.79105	0.964546	0.424976	6.23117	1.4412	0.100889	ML2_Dauno	2.31391	0.646299	2.31391	-2.06208
Gene_950	1.42838	0.247608	-0.890619	ML2_AraC	1.42838	6.15913	1.01317	0.405602	2.8948	0.98231	0.408132	5.76132	1.3858	0.123818	ML2_AraC	2.03688	2.03688	0.789996	-2.00695
Gene_91	-0.385932	-0.517563	-1.60264	ML2_Etop	-1.60264	6.15304	1.01267	0.406267	2.98527	0.997542	0.393902	3.43523	1.07008	0.32926	ML2_Etop	-1.96797	0.217005	0.754696	-1.96797
Gene_978	-0.430513	1.59904	0.477762	ML2_Dauno	1.59904	6.1436	1.0119	0.407298	2.97054	0.995078	0.39619	4.85684	1.27238	0.182585	ML2_Dauno	2.06326	-1.21683	2.06326	-0.39718
Gene_1802	1.06866	1.05215	0.587884	ML2_AraC	1.06866	6.13776	1.01142	0.407936	2.59467	0.929994	0.458425	1.92026	0.800054	0.589121	ML2_AraC	0.806675	0.806675	0.793469	-0.241152
Gene_1835	1.70179	0.434542	-0.26744	ML2_AraC	1.70179	6.13577	1.01125	0.408154	3.15644	1.02574	0.368128	4.64809	1.24473	0.199455	ML2_AraC	2.10255	2.10255	0.462051	-1.26913
Gene_1623	0.387887	-1.34043	-0.895789	ML2_Dauno	-1.34043	6.13375	1.01108	0.408376	2.74965	0.957366	0.431855	3.1538	1.02531	0.368515	ML2_Dauno	-1.23216	1.18368	-1.23216	-0.452845
CHRNA4	-0.536418	0.845429	-1.28734	ML2_Etop	-1.28734	6.1321	1.01095	0.408556	2.65975	0.941585	0.447111	7.33667	1.56383	0.0619071	ML2_Etop	-2.50913	-0.488448	2.496	-2.50913
CCDC102B	0.704376	1.33243	0.626462	ML2_Dauno	1.33243	6.1285	1.01065	0.40895	2.66397	0.942332	0.446385	2.25997	0.867942	0.520233	ML2_Dauno	1.25967	0.247992	1.25967	-0.293968
ADGRA2	-0.860139	-0.890676	-0.989723	ML2_Etop	-0.989723	6.12098	1.01003	0.409775	2.5127	0.915186	0.473001	1.41643	0.687126	0.701689	ML2_Etop	-0.581887	-0.498397	-0.181161	-0.581887
Gene_1524	-1.24468	-0.82351	-0.618736	ML2_AraC	-1.24468	6.11964	1.00992	0.409923	2.61024	0.932781	0.455697	1.85683	0.786731	0.602646	ML2_AraC	-1.14115	-1.14115	-0.299108	0.0550055
Gene_1053	-0.51962	-1.52032	0.516667	ML2_Dauno	-1.52032	6.11908	1.00987	0.409984	2.84831	0.974391	0.415608	6.56872	1.47972	0.0869916	ML2_Dauno	-2.45408	-0.429161	-2.45408	2.14994
Gene_503	-0.744836	-1.42621	-0.42329	ML2_Dauno	-1.42621	6.10775	1.00894	0.411229	2.76803	0.960561	0.428789	2.68971	0.946874	0.441979	ML2_Dauno	-1.46426	-0.4009	-1.46426	0.684771
Gene_768	1.08485	0.529312	1.06816	ML2_AraC	1.08485	6.10082	1.00837	0.411992	2.59805	0.930601	0.457831	1.94758	0.805726	0.583357	ML2_Etop	0.911356	0.805951	-0.372806	0.911356
Gene_1273	0.100796	-1.68462	-0.584141	ML2_Dauno	-1.68462	6.10075	1.00836	0.411999	3.18934	1.03107	0.363344	4.01954	1.15752	0.259362	ML2_Dauno	-1.91938	0.806872	-1.91938	0.387446
CIC	1.49869	0.579761	0.481392	ML2_AraC	1.49869	6.09605	1.00797	0.412517	2.81392	0.96849	0.421214	2.49921	0.912727	0.475433	ML2_AraC	1.52985	1.52985	0.090235	-0.16172
ARMC7	-1.24897	0.298972	-1.04769	ML2_AraC	-1.24897	6.08429	1.007	0.413815	2.74696	0.956897	0.432307	4.58009	1.2356	0.205257	ML2_Dauno	1.68711	-1.31986	1.68711	-1.49437
CCNI	-0.93869	-1.00059	-0.783804	ML2_Dauno	-1.00059	6.08261	1.00686	0.414	2.49667	0.912263	0.475893	1.45971	0.697545	0.691601	ML2_AraC	-0.640745	-0.640745	-0.494083	-0.152421
Gene_528	1.31412	-0.727761	-0.607495	ML2_AraC	1.31412	6.07732	1.00642	0.414585	2.62559	0.93552	0.45302	4.34669	1.2037	0.226379	ML2_AraC	2.07497	2.07497	-0.829632	-0.764516
Gene_738	-1.43118	-0.280681	-0.833083	ML2_AraC	-1.43118	6.07111	1.00591	0.415271	2.82109	0.969723	0.420041	2.7804	0.962704	0.426737	ML2_AraC	-1.45918	-1.45918	0.714789	-0.650102
Gene_1774	0.446455	0.139044	1.73631	ML2_Etop	1.73631	6.0695	1.00577	0.41545	3.23343	1.03818	0.357016	5.11422	1.30566	0.163622	ML2_Etop	2.44549	-0.132934	-1.3379	2.44549
Gene_773	0.301612	-0.285312	-1.74075	ML2_Etop	-1.74075	6.05862	1.00487	0.416656	3.20259	1.03321	0.361431	5.70239	1.37869	0.127022	ML2_Etop	-2.56997	1.07191	1.03005	-2.56997
Gene_890	1.08571	-0.768022	0.852722	ML2_AraC	1.08571	6.05759	1.00479	0.41677	2.49575	0.912095	0.476059	5.30047	1.32922	0.151072	ML2_Dauno	-2.06522	1.26589	-2.06522	1.60014
Gene_759	0.785164	1.25715	0.606912	ML2_Dauno	1.25715	6.02869	1.00239	0.419984	2.56526	0.924709	0.463612	2.0844	0.833546	0.555075	ML2_Dauno	1.14664	0.379737	1.14664	-0.288963
Gene_94	0.312422	0.192225	1.76919	ML2_Etop	1.76919	6.02509	1.00209	0.420386	3.2646	1.04317	0.3526	5.2137	1.31829	0.156801	ML2_Etop	2.49444	-0.330637	-1.25436	2.49444
Gene_1573	0.33336	0.978795	-1.27049	ML2_Etop	-1.27049	6.01686	1.0014	0.421304	2.68331	0.945746	0.443071	8.11914	1.64511	0.0436126	ML2_Etop	-2.847	-0.099699	1.06974	-2.847
Gene_199	0.954249	-1.15956	-0.539038	ML2_Dauno	-1.15956	6.01662	1.00138	0.421331	2.54574	0.921184	0.467081	4.06796	1.16447	0.254219	ML2_AraC	1.71989	1.71989	-1.4188	-0.210678
Gene_1865	-1.34459	-1.04958	0.0718092	ML2_AraC	-1.34459	6.01032	1.00086	0.422036	2.91471	0.985682	0.404964	3.92452	1.14375	0.269731	ML2_AraC	-1.45275	-1.45275	-1.18467	1.33414
Gene_794	1.06084	0.9932	-0.618413	ML2_AraC	1.06084	6.00545	1.00045	0.42258	2.49426	0.911822	0.47633	5.44392	1.34709	0.142031	ML2_Etop	-2.06341	1.25264	1.7316	-2.06341
CCNA1	-0.423431	-1.72357	0.160531	ML2_Dauno	-1.72357	6.00317	1.00026	0.422835	3.17575	1.02887	0.365314	6.00258	1.41452	0.111485	ML2_Dauno	-2.47103	-0.117949	-2.47103	1.72922
Gene_1341	-0.152772	1.19591	1.16313	ML2_Dauno	1.19591	5.99806	0.999839	0.423407	2.80641	0.967197	0.422446	2.91215	0.985249	0.40537	ML2_AraC	-0.995207	-0.995207	0.828921	0.901189
Gene_599	-1.0377	-0.798957	-0.855009	ML2_AraC	-1.0377	5.99664	0.99972	0.423567	2.44619	0.902993	0.485094	1.47092	0.700219	0.688998	ML2_AraC	-0.799684	-0.799684	-0.116929	-0.392436
Gene_1340	-0.551143	-0.968865	-1.13053	ML2_Etop	-1.13053	5.99335	0.999445	0.423936	2.52055	0.916615	0.471588	1.52838	0.713764	0.675737	ML2_Etop	-0.830571	-0.0320099	-0.254553	-0.830571
Gene_311	-0.646853	-0.331132	1.51245	ML2_Etop	1.51245	5.99134	0.999278	0.424161	2.81556	0.968773	0.420944	7.02313	1.53005	0.0711642	ML2_Etop	2.79443	-0.665017	-0.0247527	2.79443
Gene_11	-1.61072	-0.266536	-0.534298	ML2_AraC	-1.61072	5.98192	0.998492	0.425219	2.95094	0.99179	0.399251	3.16528	1.02718	0.366838	ML2_AraC	-1.79989	-1.79989	0.528531	-0.144385
Gene_1297	0.163031	-1.51787	-0.758055	ML2_Dauno	-1.51787	5.9766	0.998048	0.425817	2.90515	0.984065	0.406481	3.24331	1.03976	0.355612	ML2_Dauno	-1.54722	0.9002	-1.54722	-0.0323498
Gene_462	-0.94497	0.693085	1.03566	ML2_Etop	1.03566	5.9697	0.997471	0.426593	2.44594	0.902946	0.485141	4.11714	1.17149	0.24909	ML2_AraC	-1.80704	-1.80704	0.414408	1.3358
CHRNA9	-0.543061	1.18789	0.901171	ML2_Dauno	1.18789	5.96463	0.997048	0.427164	2.51811	0.916171	0.472028	3.44795	1.07206	0.327576	ML2_AraC	-1.39306	-1.39306	1.13968	0.617338
Gene_1786	-1.70138	0.501888	0.0907658	ML2_AraC	-1.70138	5.9611	0.996753	0.427562	3.15482	1.02548	0.368365	5.33713	1.33381	0.148711	ML2_AraC	-2.36763	-2.36763	1.13303	0.246065
Gene_918	-0.6435	-1.1402	-0.864996	ML2_Dauno	-1.1402	5.94594	0.995485	0.429273	2.46237	0.905975	0.482129	1.45753	0.697026	0.692105	ML2_Dauno	-0.70314	-0.195545	-0.70314	-0.256087
Gene_220	0.686287	1.39905	0.464514	ML2_Dauno	1.39905	5.94465	0.995377	0.429419	2.64409	0.93881	0.449812	2.71337	0.951029	0.43796	ML2_Dauno	1.4977	0.264374	1.4977	-0.592322
ANKRD1	-1.00312	0.805928	-0.867486	ML2_AraC	-1.00312	5.94444	0.99536	0.429442	2.40831	0.895974	0.49209	5.70073	1.37849	0.127114	ML2_Dauno	2.20372	-1.22198	2.20372	-1.68786
AOAH	1.13862	0.684226	0.82682	ML2_AraC	1.13862	5.93649	0.994693	0.430342	2.44824	0.903372	0.484718	1.62126	0.735133	0.654579	ML2_AraC	0.916515	0.916515	0.0415151	0.398828
Gene_372	0.86824	-1.01564	0.787985	ML2_Dauno	-1.01564	5.93596	0.994649	0.430402	2.40628	0.895596	0.492467	5.85981	1.39759	0.118634	ML2_Dauno	-2.31217	1.08599	-2.31217	1.75974
Gene_463	0.0745208	1.32632	1.04169	ML2_Dauno	1.32632	5.92448	0.993686	0.431703	2.8498	0.974645	0.415367	2.62482	0.935383	0.453154	ML2_Dauno	1.0616	-0.700765	1.0616	0.542335
Gene_1519	0.314144	1.27444	0.956177	ML2_Dauno	1.27444	5.92385	0.993634	0.431774	2.63716	0.937578	0.451013	2.10805	0.838263	0.550285	ML2_Dauno	0.997284	-0.350264	0.997284	0.379313
Gene_655	0.463119	1.38031	-0.705744	ML2_Dauno	1.38031	5.92251	0.993522	0.431926	2.61782	0.934135	0.454373	7.04153	1.53205	0.0705857	ML2_Dauno	2.51892	0.412067	2.51892	-2.32632
ATP1A1	-1.11039	0.424725	1.05864	ML2_AraC	-1.11039	5.91751	0.993102	0.432493	2.53407	0.919071	0.469165	4.694	1.25087	0.195625	ML2_AraC	-1.94667	-1.94667	0.0498092	1.63233
CD276	-0.775755	-0.986145	-0.901045	ML2_Dauno	-0.986145	5.90691	0.992213	0.433698	2.38616	0.891845	0.496216	1.3207	0.6635	0.724224	ML2_Dauno	-0.415931	-0.395516	-0.415931	-0.394154
Gene_766	1.37787	0.111969	0.952581	ML2_AraC	1.37787	5.90434	0.991996	0.433991	2.81846	0.969272	0.420469	3.05465	1.00907	0.383276	ML2_AraC	1.34236	1.34236	-0.953498	0.974041
Gene_843	1.06417	0.621516	0.952554	ML2_AraC	1.06417	5.90135	0.991745	0.434332	2.42609	0.899275	0.488797	1.63821	0.738965	0.650758	ML2_AraC	0.794681	0.794681	-0.136363	0.665466
Gene_987	0.710639	-0.930481	-1.01122	ML2_Etop	-1.01122	5.89681	0.991363	0.434848	2.39336	0.89319	0.494871	3.26933	1.04392	0.351934	ML2_AraC	1.51513	1.51513	-0.625243	-1.05126
Gene_591	-1.35994	0.679006	0.51189	ML2_AraC	-1.35994	5.8897	0.990766	0.435659	2.57252	0.926017	0.462327	4.59474	1.23757	0.203994	ML2_AraC	-2.13926	-2.13926	0.944441	0.657971
Gene_1813	-1.25267	-0.928971	0.373216	ML2_AraC	-1.25267	5.88914	0.990719	0.435722	2.57146	0.925825	0.462515	4.43645	1.21607	0.21803	ML2_Etop	1.67917	-1.48102	-1.28926	1.67917
Gene_1402	-1.25866	-0.949713	-0.332926	ML2_AraC	-1.25866	5.88773	0.9906	0.435884	2.59701	0.930414	0.458014	2.35158	0.885359	0.502711	ML2_AraC	-1.22579	-1.22579	-0.719844	0.60202
CDKAL1	-0.746793	0.566236	1.27356	ML2_Etop	1.27356	5.88487	0.99036	0.436209	2.50027	0.912921	0.475242	4.21456	1.18526	0.239209	ML2_Etop	1.74587	-1.60475	-0.0213609	1.74587
Gene_165	0.265465	-1.13549	-1.12531	ML2_Dauno	-1.13549	5.88425	0.990307	0.436281	2.62613	0.935615	0.452928	2.67365	0.944042	0.444724	ML2_AraC	1.05161	1.05161	-0.710163	-0.934062
Gene_537	0.919241	0.95349	0.783679	ML2_Dauno	0.95349	5.8832	0.990219	0.4364	2.3683	0.8885	0.499563	1.4668	0.699238	0.689953	ML2_AraC	0.574737	0.574737	0.523645	0.184823
Gene_742	0.8823	0.841282	0.934757	ML2_Etop	0.934757	5.87953	0.98991	0.43682	2.35998	0.886938	0.501128	1.41107	0.685825	0.702942	ML2_Etop	0.518651	0.505822	0.24312	0.518651
Gene_1389	0.995947	0.825122	0.82969	ML2_AraC	0.995947	5.86929	0.989048	0.43799	2.36112	0.887153	0.500913	1.44653	0.694389	0.694665	ML2_AraC	0.693034	0.693034	0.279439	0.334609
Gene_464	-0.65568	-0.887662	-1.08646	ML2_Etop	-1.08646	5.86737	0.988886	0.43821	2.39826	0.894102	0.493959	1.41421	0.686589	0.702206	ML2_Etop	-0.795155	-0.204556	-0.14759	-0.795155
HYPK	-1.1401	0.513607	0.944628	ML2_AraC	-1.1401	5.86492	0.988679	0.438491	2.45593	0.90479	0.483308	4.4322	1.21548	0.218418	ML2_AraC	-1.969	-1.969	0.282424	1.39422
ATM	-1.39509	-0.915023	-0.115804	ML2_AraC	-1.39509	5.86391	0.988594	0.438607	2.79696	0.965567	0.424001	3.14843	1.02444	0.369302	ML2_AraC	-1.48811	-1.48811	-0.818383	0.952036
Gene_1173	1.17743	0.545578	-0.874525	ML2_AraC	1.17743	5.85901	0.988181	0.439168	2.4488	0.903475	0.484615	5.4592	1.34897	0.1411	ML2_Etop	-2.14232	1.62506	1.27159	-2.14232
Gene_674	0.784103	0.962113	-0.894057	ML2_Dauno	0.962113	5.83699	0.986323	0.441696	2.33982	0.883141	0.504936	6.21802	1.43968	0.101472	ML2_Etop	-2.38409	1.01067	1.99136	-2.38409
Gene_760	1.32746	-0.648666	-0.570346	ML2_AraC	1.32746	5.83262	0.985953	0.442199	2.50821	0.914369	0.473809	4.16583	1.17839	0.244105	ML2_AraC	2.0552	2.0552	-0.750233	-0.773246
Gene_374	1.06431	0.717169	0.841811	ML2_AraC	1.06431	5.82451	0.985268	0.443133	2.35572	0.886139	0.50193	1.50328	0.70788	0.681513	ML2_AraC	0.807069	0.807069	0.0955738	0.41821
CPD	0.868361	0.0627093	1.44447	ML2_Etop	1.44447	5.82348	0.98518	0.443252	2.84446	0.973732	0.416233	3.93858	1.1458	0.268173	ML2_Etop	1.92747	0.531161	-1.30983	1.92747
Gene_835	0.650382	-1.4684	-0.326252	ML2_Dauno	-1.4684	5.82017	0.984901	0.443633	2.68564	0.946157	0.442673	4.5319	1.22908	0.209462	ML2_Dauno	-1.96691	1.34736	-1.96691	0.453378
Gene_498	1.25862	0.158167	1.03438	ML2_AraC	1.25862	5.80899	0.983954	0.444924	2.67908	0.945001	0.443794	2.82828	0.970959	0.418865	ML2_AraC	1.14768	1.14768	-0.925269	1.09997
Gene_1806	-0.972503	-0.295641	1.23426	ML2_Etop	1.23426	5.79645	0.982891	0.446374	2.55657	0.923141	0.465154	6.06474	1.42182	0.108503	ML2_Etop	2.43185	-1.6242	-1.17531	2.43185
Gene_662	-0.733019	-1.08522	-0.791242	ML2_Dauno	-1.08522	5.79274	0.982576	0.446804	2.34108	0.883379	0.504697	1.37604	0.67726	0.71116	ML2_Dauno	-0.663064	-0.35213	-0.663064	-0.158416
Gene_1032	-1.19625	-0.856824	-0.508702	ML2_AraC	-1.19625	5.78628	0.982028	0.447553	2.42395	0.898879	0.489192	1.82694	0.780371	0.60909	ML2_AraC	-1.10991	-1.10991	-0.452885	0.237543
Gene_1179	0.571818	1.45241	-0.430017	ML2_Dauno	1.45241	5.78558	0.981969	0.447633	2.62137	0.934768	0.453755	6.02861	1.41758	0.110227	ML2_Dauno	2.36164	0.428657	2.36164	-1.98785
Gene_1088	-1.2369	0.463898	-0.841133	ML2_AraC	-1.2369	5.77911	0.98142	0.448384	2.45263	0.90418	0.483913	4.52937	1.22873	0.209686	ML2_Dauno	1.74743	-1.42801	1.74743	-1.30765
Gene_395	1.29179	0.588648	0.660088	ML2_AraC	1.29179	5.77837	0.981357	0.44847	2.45095	0.903871	0.484221	1.85934	0.787261	0.602108	ML2_AraC	1.19962	1.19962	0.00509901	0.170011
Gene_1771	-0.637238	1.27911	-0.625372	ML2_Dauno	1.27911	5.76619	0.980322	0.449885	2.43328	0.900606	0.48747	6.66329	1.49033	0.0834405	ML2_Dauno	2.58818	-0.984326	2.58818	-1.79439
Gene_877	-0.803098	-1.03334	-0.771742	ML2_Dauno	-1.03334	5.76497	0.980219	0.450027	2.30834	0.877182	0.510925	1.3419	0.668806	0.719207	ML2_Dauno	-0.586552	-0.463398	-0.586552	-0.148233
PUM3	1.22877	0.769814	-0.555002	ML2_AraC	1.22877	5.76475	0.980199	0.450053	2.41051	0.896383	0.491682	4.72968	1.25561	0.192696	ML2_Etop	-1.83884	1.50828	1.31186	-1.83884
Gene_1714	1.47627	-0.7225	-0.182461	ML2_AraC	1.47627	5.75697	0.979538	0.450958	2.73468	0.954757	0.434365	4.60586	1.23907	0.20304	ML2_AraC	2.12473	2.12473	-1.22366	-0.157651
Gene_148	1.528	-0.304887	0.546581	ML2_AraC	1.528	5.75595	0.979451	0.451077	2.7265	0.953327	0.435743	3.93156	1.14478	0.26895	ML2_AraC	1.80283	1.80283	-1.25079	0.628395
Gene_756	1.10028	0.728104	0.759319	ML2_AraC	1.10028	5.74193	0.978258	0.452711	2.31731	0.878884	0.509213	1.51195	0.709918	0.679515	ML2_AraC	0.879519	0.879519	0.171946	0.270929
Gene_636	1.40203	0.477419	-0.588321	ML2_AraC	1.40203	5.74105	0.978183	0.452813	2.53973	0.920096	0.468154	4.68016	1.24902	0.196773	ML2_AraC	1.8261	1.8261	0.872919	-1.71146
Gene_1206	-0.111631	-0.76395	-1.47626	ML2_Etop	-1.47626	5.74001	0.978094	0.452935	2.77542	0.961842	0.427563	2.82226	0.969925	0.419848	ML2_Etop	-1.65924	0.591535	0.220992	-1.65924
Gene_1301	-0.907267	0.76939	0.929622	ML2_Etop	0.929622	5.7392	0.978025	0.45303	2.27929	0.871644	0.5165	3.75673	1.11904	0.28896	ML2_AraC	-1.743	-1.743	0.604729	1.09992
CACNB2	-1.73032	0.318576	-0.116601	ML2_AraC	-1.73032	5.73416	0.977595	0.453619	3.10911	1.01802	0.375107	4.8749	1.27474	0.18119	ML2_AraC	-2.27521	-2.27521	1.05118	0.0776111
CAMK2G	-1.15185	0.204228	-1.09671	ML2_AraC	-1.15185	5.72884	0.977143	0.45424	2.57123	0.925785	0.462555	4.10458	1.1697	0.250391	ML2_Dauno	1.56668	-1.15096	1.56668	-1.52458
Gene_1330	1.45685	0.713268	0.220159	ML2_AraC	1.45685	5.72883	0.977141	0.454242	2.67964	0.9451	0.443698	2.77912	0.962482	0.426949	ML2_AraC	1.53256	1.53256	0.515096	-0.659766
CAPN3	0.194964	1.04247	1.20547	ML2_Etop	1.20547	5.71921	0.976321	0.455367	2.57791	0.926987	0.461375	2.13386	0.843378	0.545093	ML2_Etop	0.98441	-0.524161	0.481749	0.98441
CAST	1.01266	-0.674739	-0.899283	ML2_AraC	1.01266	5.71803	0.97622	0.455506	2.28946	0.873586	0.514543	3.67531	1.10684	0.298727	ML2_AraC	1.78282	1.78282	-0.428298	-1.16922
ALDOA	-0.732023	-0.91418	0.947139	ML2_Etop	0.947139	5.71166	0.975676	0.456252	2.26865	0.869608	0.518552	6.01698	1.41621	0.110787	ML2_Etop	2.40278	-1.0331	-1.88795	2.40278
Gene_1579	-0.75988	-1.21346	-0.5653	ML2_Dauno	-1.21346	5.71035	0.975564	0.456406	2.36948	0.888721	0.499342	1.7756	0.769328	0.620259	ML2_Dauno	-1.03274	-0.430764	-1.03274	0.301183
Gene_1581	1.54801	-0.318682	-0.477981	ML2_AraC	1.54801	5.70479	0.975089	0.457058	2.72636	0.953303	0.435766	4.48145	1.22222	0.21395	ML2_AraC	2.20481	2.20481	-0.40845	-0.955871
ETV4	1.55759	0.159789	0.591865	ML2_AraC	1.55759	5.70465	0.975077	0.457075	2.80193	0.966425	0.423182	2.98317	0.997191	0.394227	ML2_AraC	1.68764	1.68764	-0.625317	0.323337
AOX1	-0.790889	-0.881703	-0.922957	ML2_Etop	-0.922957	5.70409	0.975029	0.457141	2.25475	0.86694	0.521244	1.25255	0.646155	0.74043	ML2_Etop	-0.506011	-0.437395	-0.242566	-0.506011
Gene_976	1.26693	0.632811	0.61567	ML2_AraC	1.26693	5.68876	0.973718	0.458942	2.38461	0.891555	0.496505	1.79615	0.773768	0.615773	ML2_AraC	1.17126	1.17126	0.112926	0.0736808
CEBPA	-0.669175	-1.24541	0.607708	ML2_Dauno	-1.24541	5.68578	0.973463	0.459293	2.36814	0.888471	0.499593	5.61557	1.36816	0.131887	ML2_Etop	2.11883	-0.732752	-2.09538	2.11883
Gene_1376	-0.195239	-1.1737	-1.06252	ML2_Dauno	-1.1737	5.67591	0.972617	0.460456	2.54465	0.920987	0.467275	1.86121	0.787656	0.601707	ML2_Dauno	-0.699824	0.45515	-0.699824	-0.669439
Gene_1666	-1.36605	-0.594669	-0.497633	ML2_AraC	-1.36605	5.66973	0.972088	0.461185	2.46736	0.906893	0.481218	2.11127	0.838902	0.549637	ML2_AraC	-1.40637	-1.40637	-0.0396977	0.0984767
Gene_844	1.16888	-0.492291	-0.855622	ML2_AraC	1.16888	5.65381	0.970722	0.463065	2.34072	0.883312	0.504765	3.9988	1.15453	0.261594	ML2_AraC	1.91175	1.91175	-0.241888	-1.29188
Gene_1492	1.4795	0.599596	-0.283722	ML2_AraC	1.4795	5.6522	0.970584	0.463256	2.62893	0.936115	0.45244	4.02416	1.15818	0.258867	ML2_AraC	1.77786	1.77786	0.771613	-1.35842
Gene_1148	-0.726106	-0.935064	0.909171	ML2_Dauno	-0.935064	5.64586	0.970039	0.464006	2.22817	0.861813	0.526422	5.87058	1.39888	0.118079	ML2_Etop	2.3586	-1.00566	-1.88751	2.3586
ACSL1	-0.967117	1.12888	-0.400179	ML2_Dauno	1.12888	5.64353	0.96984	0.464281	2.36984	0.888789	0.499274	5.69675	1.37801	0.127333	ML2_Dauno	2.26546	-1.44091	2.26546	-1.22845
Gene_142	1.74564	0.170375	-0.183174	ML2_AraC	1.74564	5.63455	0.969067	0.465346	3.10984	1.01814	0.374998	4.44715	1.21753	0.217053	ML2_AraC	2.20505	2.20505	-0.00230277	-0.943128
Gene_1285	-1.12938	-0.292449	-1.03626	ML2_AraC	-1.12938	5.63416	0.969034	0.465393	2.43486	0.900899	0.487179	2.36291	0.887489	0.500577	ML2_Etop	-1.04577	-0.99873	0.792032	-1.04577
Gene_993	0.30693	1.33506	0.781546	ML2_Dauno	1.33506	5.62806	0.968509	0.466116	2.48741	0.91057	0.47757	2.23001	0.86217	0.526061	ML2_Dauno	1.23459	-0.313708	1.23459	0.0627753
Gene_309	1.37012	0.288794	0.74737	ML2_AraC	1.37012	5.62752	0.968462	0.46618	2.51918	0.916366	0.471835	2.32462	0.880269	0.507821	ML2_AraC	1.35527	1.35527	-0.522256	0.518583
Gene_1394	-0.85664	-0.656789	-1.03701	ML2_Etop	-1.03701	5.62609	0.96834	0.46635	2.2406	0.864215	0.523995	1.46611	0.699074	0.690113	ML2_Etop	-0.84075	-0.545361	0.195934	-0.84075
Gene_278	-0.636114	-1.16339	-0.725643	ML2_Dauno	-1.16339	5.62387	0.968148	0.466614	2.28468	0.872675	0.515462	1.47454	0.701079	0.68816	ML2_Dauno	-0.856533	-0.230034	-0.856533	-0.0238459
Gene_799	0.390694	1.33549	0.714145	ML2_Dauno	1.33549	5.62368	0.968132	0.466636	2.44619	0.902993	0.485094	2.1961	0.85559	0.532717	ML2_Dauno	1.27069	-0.182993	1.27069	-0.0670357
Gene_889	-0.672038	-1.14751	-0.710692	ML2_Dauno	-1.14751	5.62262	0.968041	0.466762	2.27349	0.870534	0.517618	1.45898	0.697371	0.69177	ML2_Dauno	-0.836979	-0.285734	-0.836979	-0.00249441
Gene_1217	0.640764	1.23735	0.621832	ML2_Dauno	1.23735	5.62131	0.967928	0.466918	2.3283	0.880966	0.507121	1.91949	0.799893	0.589285	ML2_Dauno	1.1426	0.19681	1.1426	-0.207234
CHRNA2	1.00738	0.251923	-1.17619	ML2_Etop	-1.17619	5.62007	0.967822	0.467065	2.46169	0.90585	0.482254	5.6899	1.37718	0.127711	ML2_Etop	-2.32801	1.605	1.14649	-2.32801
Gene_195	-0.626787	-1.18604	-0.703955	ML2_Dauno	-1.18604	5.61979	0.967797	0.467098	2.29511	0.874663	0.513459	1.52873	0.713847	0.675655	ML2_Dauno	-0.910022	-0.219438	-0.910022	0.0248801
Gene_1575	0.515784	0.109305	1.60324	ML2_Etop	1.60324	5.61885	0.967716	0.46721	2.84836	0.974399	0.415601	4.40842	1.21222	0.220606	ML2_Etop	2.24191	0.0121837	-1.28607	2.24191
Gene_6	-0.894087	1.08566	-0.546838	ML2_Dauno	1.08566	5.61858	0.967693	0.467242	2.27708	0.871221	0.516926	5.73271	1.38235	0.125364	ML2_Dauno	2.30835	-1.2822	2.30835	-1.44357
Gene_853	1.18173	0.384821	0.91006	ML2_AraC	1.18173	5.6169	0.967549	0.467442	2.37278	0.889341	0.498721	1.9634	0.808991	0.580038	ML2_AraC	1.0288	1.0288	-0.472697	0.751252
Gene_1298	-0.539886	-1.28398	-0.650702	ML2_Dauno	-1.28398	5.61136	0.967071	0.4681	2.36348	0.887597	0.500468	1.79364	0.773228	0.616319	ML2_Dauno	-1.11901	-0.0997587	-1.11901	0.158864
Gene_316	-1.15819	0.835808	0.513475	ML2_AraC	-1.15819	5.61121	0.967058	0.468119	2.30364	0.876287	0.511825	4.12462	1.17255	0.248318	ML2_AraC	-1.92971	-1.92971	1.11768	0.476722
Gene_1749	1.64667	0.326807	-0.231809	ML2_AraC	1.64667	5.60959	0.966919	0.468311	2.87206	0.978444	0.411775	4.17461	1.17963	0.243216	ML2_AraC	2.05121	2.05121	0.290415	-1.11249
Gene_1523	0.403116	0.594874	1.4053	ML2_Etop	1.4053	5.60595	0.966605	0.468745	2.49126	0.911274	0.476873	2.47651	0.908572	0.479551	ML2_Etop	1.58545	-0.201297	-0.387834	1.58545
Gene_1074	0.564529	0.886829	1.07398	ML2_Etop	1.07398	5.6024	0.966299	0.469167	2.25859	0.867677	0.520501	1.47347	0.700826	0.688407	ML2_Etop	0.793234	0.0384463	0.272949	0.793234
CREBBP	-0.469786	-1.37123	0.583357	ML2_Dauno	-1.37123	5.59848	0.965961	0.469635	2.44129	0.902087	0.485996	5.96078	1.40958	0.113534	ML2_Dauno	-2.30796	-0.433875	-2.30796	2.12097
Gene_34	0.51019	0.887866	-1.10785	ML2_Etop	-1.10785	5.58667	0.964942	0.471043	2.27594	0.871002	0.517147	6.67673	1.49184	0.0829474	ML2_Etop	-2.57564	0.762466	2.13566	-2.57564
ANP32E	-1.57951	0.171447	-0.491583	ML2_AraC	-1.57951	5.57831	0.964219	0.472043	2.7659	0.960191	0.429144	3.92902	1.14441	0.269231	ML2_AraC	-1.90426	-1.90426	1.11719	-0.432858
Gene_180	-0.671021	-0.978164	-0.887215	ML2_Dauno	-0.978164	5.56887	0.963403	0.473173	2.19423	0.855224	0.533087	1.2207	0.637886	0.748045	ML2_Dauno	-0.443097	-0.26993	-0.443097	-0.410163
H1-2	0.439836	1.22076	-0.803808	ML2_Dauno	1.22076	5.56726	0.963264	0.473365	2.32982	0.881253	0.506832	6.59362	1.48252	0.0860427	ML2_Dauno	2.3774	0.464965	2.3774	-2.34566
Gene_272	1.29881	0.105272	0.938554	ML2_AraC	1.29881	5.56617	0.963169	0.473496	2.57888	0.92716	0.461205	2.8076	0.967402	0.42225	ML2_AraC	1.24906	1.24906	-0.930927	0.98109
Gene_1146	0.377957	0.493995	1.47017	ML2_Etop	1.47017	5.56034	0.962665	0.474194	2.54828	0.921644	0.466629	2.87471	0.978895	0.411349	ML2_Etop	1.77311	-0.227232	-0.582034	1.77311
ABCB1	-0.987765	-0.869132	-0.675734	ML2_AraC	-0.987765	5.5582	0.962479	0.47445	2.18769	0.853949	0.534378	1.35098	0.671065	0.717064	ML2_AraC	-0.780896	-0.780896	-0.382977	-0.0738746
CRIM1	1.43625	-0.596366	-0.319048	ML2_AraC	1.43625	5.55033	0.961798	0.475395	2.52024	0.91656	0.471644	4.16054	1.17765	0.244642	ML2_AraC	2.08658	2.08658	-0.915451	-0.457082
Gene_1676	-0.852795	-0.807405	0.880999	ML2_Etop	0.880999	5.5457	0.961397	0.47595	2.15532	0.847609	0.540802	5.41475	1.34347	0.143828	ML2_Etop	2.25192	-1.19369	-1.64655	2.25192
Gene_1372	0.375943	1.44419	0.531228	ML2_Dauno	1.44419	5.54291	0.961155	0.476285	2.50922	0.914552	0.473628	2.77462	0.961703	0.427695	ML2_Dauno	1.58642	-0.167091	1.58642	-0.432096
Gene_857	0.36273	-1.37925	-0.640476	ML2_Dauno	-1.37925	5.53634	0.960585	0.477075	2.4441	0.902608	0.485478	3.11791	1.01946	0.3738	ML2_Dauno	-1.49792	1.0703	-1.49792	-0.0187316
ASF1B	0.588921	-1.55964	0.0603022	ML2_Dauno	-1.55964	5.53272	0.960271	0.477511	2.78295	0.963145	0.426315	5.74615	1.38397	0.124635	ML2_Dauno	-2.41018	1.15555	-2.41018	1.14321
Gene_438	0.411738	0.619535	1.36371	ML2_Etop	1.36371	5.53151	0.960166	0.477657	2.41306	0.896857	0.491209	2.29291	0.874244	0.513881	ML2_Etop	1.49892	-0.18246	-0.319205	1.49892
Gene_884	0.861431	0.914321	0.756953	ML2_Dauno	0.914321	5.52972	0.960011	0.477872	2.15102	0.846763	0.54166	1.329	0.665582	0.722259	ML2_AraC	0.522556	0.522556	0.504572	0.191464
Gene_1541	0.70619	0.796124	1.01823	ML2_Etop	1.01823	5.52608	0.959694	0.478311	2.1693	0.850353	0.53802	1.35457	0.671955	0.716218	ML2_Etop	0.736143	0.265154	0.152581	0.736143
C1QBP	0.6851	0.604357	1.18895	ML2_Etop	1.18895	5.52603	0.95969	0.478317	2.24822	0.865683	0.522513	1.74062	0.761713	0.627941	ML2_Etop	1.15848	0.232552	-0.263623	1.15848
CIAO3	-0.408046	-1.13752	0.907735	ML2_Dauno	-1.13752	5.51339	0.958592	0.479839	2.28444	0.872628	0.515508	6.42941	1.46395	0.0924883	ML2_Etop	2.4214	-0.541991	-2.26079	2.4214
Gene_753	0.413523	0.261851	-1.56278	ML2_Etop	-1.56278	5.50876	0.95819	0.480398	2.68186	0.945491	0.443319	6.58154	1.48116	0.0865017	ML2_Etop	-2.75877	0.351891	0.161529	-2.75877
Gene_1047	1.28034	0.630856	0.52097	ML2_AraC	1.28034	5.50513	0.957873	0.480837	2.30865	0.87724	0.510866	1.84078	0.783323	0.6061	ML2_AraC	1.22328	1.22328	0.186823	-0.0756549
Gene_1597	-0.544738	-0.924467	-1.02124	ML2_Etop	-1.02124	5.49989	0.957418	0.48147	2.19431	0.85524	0.533071	1.2877	0.655159	0.732056	ML2_Etop	-0.697974	-0.0766391	-0.28458	-0.697974
Gene_740	0.800166	-0.845216	-0.877213	ML2_Etop	-0.877213	5.49373	0.956882	0.482214	2.12416	0.841459	0.547041	3.0903	1.01494	0.377911	ML2_AraC	1.55505	1.55505	-0.638562	-0.937295
CLEC5A	1.61444	0.181053	0.376599	ML2_AraC	1.61444	5.48566	0.956178	0.483191	2.78103	0.962814	0.426632	3.11243	1.01857	0.374613	ML2_AraC	1.83184	1.83184	-0.42699	-0.0442474
CCND1	1.19274	0.556232	0.709096	ML2_AraC	1.19274	5.48504	0.956124	0.483267	2.23484	0.863102	0.525119	1.63407	0.738031	0.651689	ML2_AraC	1.06557	1.06557	-0.0577077	0.301071
Gene_168	-0.651729	-1.177	-0.638158	ML2_Dauno	-1.177	5.48472	0.956096	0.483306	2.21734	0.859716	0.528542	1.54143	0.716805	0.672742	ML2_Dauno	-0.946245	-0.277675	-0.946245	0.127233
Gene_926	0.366512	0.192074	1.61438	ML2_Etop	1.61438	5.48456	0.956082	0.483325	2.77746	0.962195	0.427224	4.24871	1.19006	0.23583	ML2_Etop	2.23834	-0.20564	-1.13745	2.23834
Gene_355	-0.721251	-0.958876	0.831611	ML2_Dauno	-0.958876	5.48313	0.955958	0.483498	2.13122	0.842857	0.545622	5.50848	1.35505	0.138132	ML2_Etop	2.25563	-0.964311	-1.8575	2.25563
CACNA2D2	1.52721	-0.148234	0.557585	ML2_AraC	1.52721	5.48186	0.955847	0.483652	2.66523	0.942555	0.446168	3.48213	1.07736	0.323087	ML2_AraC	1.75187	1.75187	-1.03355	0.522148
Gene_1712	-1.25994	0.204545	0.895192	ML2_AraC	-1.25994	5.48185	0.955846	0.483653	2.43065	0.90012	0.487955	4.6639	1.24685	0.198128	ML2_AraC	-2.01251	-2.01251	-0.0914236	1.59696
Gene_1522	1.47689	0.617912	0.172699	ML2_AraC	1.47689	5.47625	0.955358	0.484332	2.59283	0.929666	0.458747	2.81122	0.968025	0.421656	ML2_AraC	1.60322	1.60322	0.412331	-0.664136
Gene_1246	-0.481262	-0.881	-1.09755	ML2_Etop	-1.09755	5.46802	0.95464	0.48533	2.21239	0.858757	0.529512	1.3958	0.682105	0.706519	ML2_Etop	-0.869514	0.0189385	-0.173518	-0.869514
Gene_1086	0.775966	-1.04149	-0.676617	ML2_Dauno	-1.04149	5.46753	0.954596	0.48539	2.14464	0.845506	0.542935	3.13218	1.02179	0.371692	ML2_AraC	1.50896	1.50896	-1.08577	-0.464148
Gene_348	-0.493915	-1.06931	0.901714	ML2_Dauno	-1.06931	5.46636	0.954494	0.485532	2.20047	0.856441	0.531855	6.10995	1.42711	0.106382	ML2_Etop	2.38382	-0.668815	-2.13501	2.38382
Gene_1337	-0.842788	-0.150681	-1.32567	ML2_Etop	-1.32567	5.46635	0.954494	0.485533	2.4904	0.911117	0.477028	3.21115	1.03459	0.360202	ML2_Etop	-1.69178	-0.571268	1.16806	-1.69178
CHRNB4	1.59933	-0.395211	0.181935	ML2_AraC	1.59933	5.46534	0.954406	0.485655	2.74716	0.956932	0.432272	4.16465	1.17823	0.244225	ML2_AraC	2.05246	2.05246	-1.09096	0.112808
Gene_337	1.6987	-0.0753676	-0.285944	ML2_AraC	1.6987	5.46372	0.954264	0.485852	2.97303	0.995495	0.395802	4.54646	1.23105	0.208183	ML2_AraC	2.25491	2.25491	-0.258286	-0.894749
Gene_1309	1.04804	-0.557436	0.872527	ML2_AraC	1.04804	5.46303	0.954204	0.485936	2.17044	0.850575	0.537795	4.22663	1.18696	0.238009	ML2_Dauno	-1.768	1.14911	-1.768	1.47598
ADRA1D	-0.544989	1.23206	-0.658008	ML2_Dauno	1.23206	5.46147	0.954068	0.486125	2.24795	0.865632	0.522565	6.31262	1.45059	0.0973524	ML2_Dauno	2.52406	-0.841554	2.52406	-1.83536
ABCB11	-0.245138	1.24457	0.879447	ML2_Dauno	1.24457	5.46029	0.953965	0.486269	2.38248	0.891157	0.496904	2.80224	0.966478	0.423132	ML2_Dauno	1.16321	-1.02359	1.16321	0.45028
Gene_763	1.66417	-0.224256	0.219845	ML2_AraC	1.66417	5.4582	0.953782	0.486524	2.86809	0.977767	0.412414	4.02476	1.15827	0.258803	ML2_AraC	2.07084	2.07084	-0.892745	0.0174831
Gene_1671	0.610461	-1.23021	-0.594262	ML2_Dauno	-1.23021	5.45467	0.953474	0.486952	2.23923	0.863951	0.524262	3.19148	1.03142	0.363034	ML2_Dauno	-1.38554	1.32427	-1.38554	-0.138312
Gene_1859	-1.4783	0.343531	-0.46418	ML2_AraC	-1.4783	5.4527	0.953301	0.487192	2.51884	0.916304	0.471896	4.01758	1.15724	0.259572	ML2_AraC	-1.83621	-1.83621	1.31657	-0.556195
CR1	-1.20552	-1.01375	-0.0930707	ML2_AraC	-1.20552	5.4487	0.952952	0.487678	2.48961	0.910972	0.477171	2.8885	0.981241	0.409137	ML2_AraC	-1.22676	-1.22676	-1.02913	1.00875
Gene_370	1.5358	-0.185169	0.496024	ML2_AraC	1.5358	5.43974	0.952167	0.48877	2.63902	0.937908	0.450691	3.53862	1.08607	0.315788	ML2_AraC	1.796	1.796	-1.03701	0.453234
Gene_1685	1.11436	0.598952	-0.750047	ML2_AraC	1.11436	5.43641	0.951876	0.489176	2.16311	0.84914	0.53925	4.75112	1.25845	0.190955	ML2_Etop	-1.97257	1.48408	1.25958	-1.97257
Gene_806	1.72748	0.133704	0.152737	ML2_AraC	1.72748	5.43569	0.951813	0.489263	3.02539	1.00422	0.387726	3.78336	1.123	0.285828	ML2_AraC	2.07062	2.07062	-0.335005	-0.387773
ANO10	-0.504614	-0.972253	-0.983359	ML2_Etop	-0.983359	5.43301	0.951579	0.489589	2.16691	0.849884	0.538496	1.27331	0.651487	0.735481	ML2_Etop	-0.613472	-0.0254601	-0.396036	-0.613472
Gene_1651	-0.925736	0.965037	-0.585976	ML2_Dauno	0.965037	5.43089	0.951392	0.489849	2.13165	0.842942	0.545536	5.25822	1.32391	0.153837	ML2_Dauno	2.17535	-1.27277	2.17535	-1.39973
CRBN	0.519548	-1.20161	-0.708746	ML2_Dauno	-1.20161	5.42828	0.951164	0.490168	2.21612	0.859481	0.52878	2.88251	0.980222	0.410097	ML2_AraC	1.24209	1.24209	-1.22386	-0.311393
Gene_219	0.960391	-0.534739	0.969794	ML2_Etop	0.969794	5.42622	0.950984	0.490419	2.1488	0.846325	0.542104	4.30276	1.1976	0.230573	ML2_Dauno	-1.79496	0.995814	-1.79496	1.63503
Gene_922	-0.906344	0.816055	-0.774109	ML2_AraC	-0.906344	5.4257	0.950938	0.490482	2.08665	0.833997	0.554618	5.10306	1.30423	0.164405	ML2_Dauno	2.11436	-1.13605	2.11436	-1.57981
Gene_431	0.529654	-0.533821	-1.31539	ML2_Etop	-1.31539	5.41602	0.950089	0.491665	2.29576	0.874788	0.513334	3.54813	1.08752	0.314573	ML2_Etop	-1.78206	1.27963	0.252079	-1.78206
Gene_542	-0.306122	-1.37249	-0.648315	ML2_Dauno	-1.37249	5.41541	0.950036	0.491739	2.39777	0.894011	0.494051	2.1238	0.841388	0.547112	ML2_Dauno	-1.30918	0.22209	-1.30918	0.162819
Gene_765	0.987036	0.64614	0.845636	ML2_AraC	0.987036	5.415	0.95	0.491789	2.10684	0.838021	0.550531	1.35679	0.672505	0.715694	ML2_AraC	0.728421	0.728421	0.00961208	0.503158
Gene_673	-0.124516	-1.55556	-0.498361	ML2_Dauno	-1.55556	5.41417	0.949927	0.491891	2.68365	0.945806	0.443013	3.17267	1.02838	0.365761	ML2_Dauno	-1.74746	0.451805	-1.74746	0.485758
Gene_1457	-0.814488	-0.637513	1.01941	ML2_Etop	1.01941	5.40578	0.949191	0.492917	2.10901	0.838454	0.550091	5.43506	1.34599	0.142575	ML2_Etop	2.32121	-1.24521	-1.52812	2.32121
CKMT2	1.34649	0.534862	0.474656	ML2_AraC	1.34649	5.40446	0.949075	0.493078	2.32441	0.88023	0.50786	2.00263	0.817033	0.571861	ML2_AraC	1.35226	1.35226	0.0702796	-0.0914667
ASXL1	1.36525	0.461264	0.517139	ML2_AraC	1.36525	5.40156	0.94882	0.493434	2.34409	0.883948	0.504127	2.04628	0.825889	0.562857	ML2_AraC	1.38221	1.38221	-0.076868	0.0268946
Gene_111	0.917749	0.655445	0.904408	ML2_AraC	0.917749	5.39986	0.948671	0.493641	2.08983	0.834631	0.553974	1.33228	0.666405	0.721481	ML2_AraC	0.616365	0.616365	-0.00884606	0.607598
Gene_656	1.06282	0.784949	0.611532	ML2_AraC	1.06282	5.39618	0.948348	0.494092	2.11969	0.840574	0.547939	1.4519	0.695678	0.693414	ML2_AraC	0.869027	0.869027	0.388859	0.00801075
Gene_324	-0.967492	0.946048	0.540769	ML2_AraC	-0.967492	5.39073	0.947869	0.49476	2.12348	0.841324	0.547178	3.72464	1.11425	0.292774	ML2_AraC	-1.72988	-1.72988	1.20473	0.375363
Gene_175	1.74308	0.138265	-0.0793611	ML2_AraC	1.74308	5.38242	0.947138	0.495781	3.06374	1.01057	0.381902	4.20764	1.18429	0.239899	ML2_AraC	2.17347	2.17347	-0.135931	-0.756018
Gene_966	1.00219	0.586487	0.869225	ML2_AraC	1.00219	5.3813	0.947039	0.495918	2.1039	0.837437	0.551124	1.41217	0.686093	0.702685	ML2_AraC	0.756577	0.756577	-0.10046	0.582286
Gene_689	0.808786	0.917708	0.752361	ML2_Dauno	0.917708	5.38052	0.94697	0.496014	2.06237	0.82913	0.559563	1.27532	0.652001	0.735003	ML2_Dauno	0.52692	0.456402	0.52692	0.197335
CDKN3	-0.8323	-0.671474	-0.965897	ML2_Etop	-0.965897	5.37784	0.946735	0.496342	2.07656	0.831977	0.55667	1.29614	0.657304	0.730049	ML2_Etop	-0.726101	-0.536013	0.108232	-0.726101
Gene_981	1.27163	-0.596922	0.51349	ML2_AraC	1.27163	5.37423	0.946416	0.496787	2.23703	0.863526	0.524691	3.97842	1.15158	0.263804	ML2_Dauno	-1.57869	1.57507	-1.57869	0.883689
PPP2R2A	0.403339	-0.999952	1.0094	ML2_Etop	1.0094	5.37181	0.946204	0.497083	2.18147	0.852736	0.535607	6.13068	1.42953	0.105423	ML2_Dauno	-2.35717	0.410712	-2.35717	2.22915
CD302	0.858079	0.873509	0.745327	ML2_Dauno	0.873509	5.37172	0.946196	0.497095	2.05483	0.827613	0.561105	1.26375	0.649038	0.737759	ML2_AraC	0.534499	0.534499	0.456307	0.206617
Gene_787	0.274018	1.62465	-0.208677	ML2_Dauno	1.62465	5.37006	0.94605	0.497299	2.75813	0.958841	0.43044	5.95041	1.40836	0.114048	ML2_Dauno	2.49988	-0.0803855	2.49988	-1.69176
Gene_581	0.808745	1.00059	0.651539	ML2_Dauno	1.00059	5.36728	0.945805	0.497641	2.07975	0.832617	0.55602	1.41402	0.686541	0.702253	ML2_Dauno	0.73205	0.468698	0.73205	-0.0244057
Gene_572	0.253225	-1.65266	-0.163718	ML2_Dauno	-1.65266	5.36211	0.945349	0.498277	2.82221	0.969915	0.419857	4.93006	1.28193	0.176991	ML2_Dauno	-2.26842	0.838134	-2.26842	0.968993
Gene_1795	0.779884	1.07467	0.586978	ML2_Dauno	1.07467	5.36029	0.945189	0.4985	2.10767	0.838187	0.550362	1.57929	0.725554	0.664095	ML2_Dauno	0.901188	0.433807	0.901188	-0.174384
Gene_1412	-1.09685	-0.662321	-0.680124	ML2_AraC	-1.09685	5.35482	0.944706	0.499174	2.10431	0.837518	0.551041	1.42369	0.688887	0.69999	ML2_AraC	-0.978435	-0.978435	-0.0523177	-0.211336
AMY1A	-1.01166	0.705197	0.739717	ML2_AraC	-1.01166	5.35186	0.944445	0.499539	2.06794	0.830249	0.558426	3.57645	1.09186	0.310981	ML2_AraC	-1.78765	-1.78765	0.699653	0.887055
ACTB	-0.922119	-0.79172	0.753604	ML2_AraC	-0.922119	5.35004	0.944284	0.499764	2.04504	0.82564	0.563111	4.81605	1.26702	0.185773	ML2_Etop	2.06257	-1.23997	-1.49816	2.06257
BCL11A	0.523602	0.79334	1.10318	ML2_Etop	1.10318	5.33806	0.943227	0.501241	2.12055	0.840743	0.547768	1.46933	0.69984	0.689367	ML2_Etop	0.924438	0.00329551	0.123687	0.924438
Gene_1742	0.322012	-0.729586	-1.28383	ML2_Etop	-1.28383	5.33773	0.943198	0.501282	2.2842	0.872582	0.515555	2.84519	0.973857	0.416114	ML2_Etop	-1.5169	1.06198	-0.00401346	-1.5169
Gene_1143	-1.24566	0.543594	0.588502	ML2_AraC	-1.24566	5.33363	0.942836	0.501788	2.19349	0.85508	0.533232	3.92239	1.14344	0.269968	ML2_AraC	-1.98231	-1.98231	0.654463	0.849595
SDHA	-0.742889	-0.993297	0.715287	ML2_Dauno	-0.993297	5.33036	0.942546	0.502193	2.05016	0.826672	0.562062	5.053	1.29782	0.167957	ML2_Etop	2.10879	-0.939388	-1.80318	2.10879
Gene_1150	0.614181	0.819905	1.00863	ML2_Etop	1.00863	5.32999	0.942514	0.502237	2.06679	0.830018	0.558661	1.3103	0.660884	0.726688	ML2_Etop	0.729873	0.144868	0.218783	0.729873
ADRB2	0.370346	-1.02725	-0.989334	ML2_Dauno	-1.02725	5.32457	0.942035	0.502907	2.17117	0.85072	0.537649	2.41345	0.896929	0.491137	ML2_AraC	1.10357	1.10357	-0.695905	-0.839733
B4GALT1	-0.711916	-0.829954	0.913308	ML2_Etop	0.913308	5.31983	0.941615	0.503494	2.02978	0.822553	0.566249	5.36515	1.3373	0.14693	ML2_Etop	2.27789	-1.01998	-1.74279	2.27789
Gene_726	0.365752	1.12545	0.88508	ML2_Dauno	1.12545	5.319	0.941542	0.503596	2.18377	0.853184	0.535152	1.63645	0.738569	0.651153	ML2_Dauno	0.82889	-0.215198	0.82889	0.371188
Gene_448	-1.44898	-0.199226	0.576788	ML2_AraC	-1.44898	5.31884	0.941527	0.503617	2.47192	0.907729	0.480387	4.45683	1.21886	0.216173	ML2_AraC	-2.01829	-2.01829	-0.356572	1.4778
Gene_1430	-1.34114	-0.450305	-0.528264	ML2_AraC	-1.34114	5.31551	0.941232	0.50403	2.28048	0.871872	0.51627	2.04603	0.825839	0.562908	ML2_AraC	-1.40595	-1.40595	0.188416	-0.0703103
Gene_912	-1.03436	1.09154	-0.191669	ML2_Dauno	1.09154	5.31296	0.941007	0.504345	2.2981	0.875233	0.512886	5.13032	1.30771	0.162499	ML2_Dauno	2.05229	-1.59113	2.05229	-0.855566
Gene_1237	-0.311882	0.711724	1.29579	ML2_Etop	1.29579	5.31277	0.94099	0.504368	2.2829	0.872335	0.515804	3.03682	1.00612	0.385983	ML2_Etop	1.5362	-1.10341	0.0579684	1.5362
ARAP1	0.612765	1.10502	-0.69923	ML2_Dauno	1.10502	5.30687	0.940467	0.505099	2.08547	0.833761	0.554857	5.50914	1.35513	0.138093	ML2_Etop	-2.14362	0.680415	2.07706	-2.14362
Gene_1849	-0.455609	-1.16194	0.763748	ML2_Dauno	-1.16194	5.29581	0.939487	0.506471	2.14099	0.844786	0.543664	5.74716	1.3841	0.124581	ML2_Etop	2.23148	-0.542855	-2.16192	2.23148
Gene_1678	0.378284	1.57869	-0.151019	ML2_Dauno	1.57869	5.29023	0.938992	0.507163	2.65817	0.941306	0.447383	5.39056	1.34047	0.145333	ML2_Dauno	2.35778	0.0444919	2.35778	-1.5971
Gene_1611	-0.918548	0.773229	-0.752269	ML2_AraC	-0.918548	5.28598	0.938614	0.507692	2.00752	0.818031	0.570847	4.81333	1.26667	0.185988	ML2_Dauno	2.03713	-1.14692	2.03713	-1.50852
Gene_1257	-0.470458	-0.802555	1.11531	ML2_Etop	1.11531	5.28131	0.9382	0.508271	2.10933	0.838517	0.550027	6.01543	1.41603	0.110862	ML2_Etop	2.49775	-0.794941	-1.93643	2.49775
Gene_529	-0.778662	-1.05621	-0.574379	ML2_Dauno	-1.05621	5.26849	0.93706	0.509867	2.05181	0.827004	0.561724	1.39162	0.681082	0.707501	ML2_Dauno	-0.792991	-0.49743	-0.792991	0.168662
Gene_1545	-1.27898	-0.668541	0.370637	ML2_AraC	-1.27898	5.26349	0.936616	0.510489	2.22012	0.860256	0.527996	3.75776	1.11919	0.288837	ML2_AraC	-1.58988	-1.58988	-0.903984	1.4776
Gene_1558	-0.951674	-0.842122	-0.631318	ML2_AraC	-0.951674	5.26214	0.936495	0.510658	2.01341	0.81923	0.569627	1.2577	0.647482	0.739202	ML2_AraC	-0.759152	-0.759152	-0.390853	-0.0370234
Gene_343	-1.01958	-0.813908	-0.577166	ML2_AraC	-1.01958	5.25739	0.936072	0.51125	2.03511	0.823632	0.565151	1.3554	0.672159	0.716023	ML2_AraC	-0.873321	-0.873321	-0.378434	0.0449268
BTG3	-0.537278	-0.920498	-0.950514	ML2_Etop	-0.950514	5.25667	0.936008	0.51134	2.03946	0.824512	0.564257	1.17321	0.625355	0.759437	ML2_Etop	-0.593626	-0.0940483	-0.340643	-0.593626
Gene_69	0.663006	-0.882302	-0.882176	ML2_Dauno	-0.882302	5.25237	0.935626	0.511876	1.99627	0.815734	0.573182	2.72105	0.952375	0.436661	ML2_AraC	1.39361	1.39361	-0.652602	-0.874928
ABCA1	0.545948	-0.871868	0.987178	ML2_Etop	0.987178	5.24668	0.935119	0.512585	2.03273	0.823151	0.565641	5.40498	1.34226	0.144433	ML2_Dauno	-2.19002	0.562259	-2.19002	2.05122
Gene_1084	0.97686	-0.603247	0.832095	ML2_AraC	0.97686	5.24059	0.934576	0.513347	2.01055	0.818646	0.570221	4.10509	1.16977	0.250337	ML2_Dauno	-1.78162	1.08688	-1.78162	1.47058
CPM	0.409198	1.03888	0.920591	ML2_Dauno	1.03888	5.2384	0.934381	0.51362	2.0942	0.835503	0.553088	1.47021	0.700049	0.689164	ML2_Dauno	0.662541	-0.147565	0.662541	0.481619
Gene_261	0.337213	1.44179	0.427454	ML2_Dauno	1.44179	5.21972	0.932713	0.515957	2.37518	0.88979	0.498272	2.93265	0.988711	0.402127	ML2_Dauno	1.68079	-0.177822	1.68079	-0.579638
Gene_860	-0.568025	-1.23183	-0.533601	ML2_Dauno	-1.23183	5.21361	0.932167	0.516723	2.12478	0.841582	0.546916	1.72916	0.759202	0.63047	ML2_Dauno	-1.13555	-0.193353	-1.13555	0.307742
Gene_217	0.725697	-0.221369	-1.30569	ML2_Etop	-1.30569	5.20778	0.931645	0.517454	2.28047	0.87187	0.516272	4.41423	1.21302	0.22007	ML2_Etop	-2.07178	1.43332	0.644829	-2.07178
Gene_903	-0.327787	0.134667	1.59031	ML2_Etop	1.59031	5.20324	0.931239	0.518023	2.65465	0.940683	0.447988	5.21196	1.31807	0.156918	ML2_Etop	2.45287	-1.06143	-1.0211	2.45287
Gene_632	-0.560993	0.790224	1.03506	ML2_Etop	1.03506	5.20188	0.931118	0.518193	2.01052	0.81864	0.570227	2.89992	0.983179	0.407314	ML2_AraC	-1.34787	-1.34787	0.456336	1.14399
Gene_478	-1.23504	-0.599206	0.489625	ML2_AraC	-1.23504	5.19853	0.930818	0.518614	2.1241	0.841448	0.547052	3.91737	1.14271	0.270526	ML2_AraC	-1.59769	-1.59769	-0.91586	1.5944
Gene_276	1.54369	0.185044	-0.368869	ML2_AraC	1.54369	5.19287	0.930311	0.519325	2.55328	0.922547	0.46574	4.02744	1.15866	0.258516	ML2_AraC	2.0119	2.0119	0.228151	-1.18263
ADCY2	-0.804617	-1.00616	-0.574664	ML2_Dauno	-1.00616	5.18465	0.929574	0.520358	1.99001	0.814454	0.574484	1.31639	0.662416	0.725246	ML2_Dauno	-0.713742	-0.544956	-0.713742	0.13647
Gene_958	-0.563985	-1.01607	-0.798876	ML2_Dauno	-1.01607	5.17388	0.928609	0.521713	1.98869	0.814184	0.574758	1.16065	0.621998	0.762458	ML2_Dauno	-0.600248	-0.155053	-0.600248	-0.275092
Gene_719	0.779297	0.676136	0.940695	ML2_Etop	0.940695	5.16926	0.928194	0.522294	1.94937	0.806096	0.582981	1.23214	0.64087	0.745306	ML2_Etop	0.688764	0.421344	0.0260057	0.688764
Gene_964	-0.285069	-0.864222	-1.14254	ML2_Etop	-1.14254	5.15145	0.926593	0.524541	2.13355	0.843317	0.545155	1.55313	0.71952	0.670064	ML2_Etop	-1.01092	0.279436	-0.161738	-1.01092
CAT	-0.364941	1.30609	-0.589323	ML2_Dauno	1.30609	5.15125	0.926576	0.524565	2.18634	0.853687	0.534643	6.16578	1.43362	0.103817	ML2_Dauno	2.52648	-0.659677	2.52648	-1.84078
Gene_388	-1.0819	-0.789689	-0.473058	ML2_AraC	-1.0819	5.14483	0.925998	0.525376	2.0179	0.820143	0.568699	1.5016	0.707483	0.681902	ML2_AraC	-0.997394	-0.997394	-0.41552	0.205852
Gene_80	-0.569203	-0.839935	-0.964815	ML2_Etop	-0.964815	5.14426	0.925946	0.525449	1.96035	0.808363	0.580677	1.13502	0.615092	0.768628	ML2_Etop	-0.669847	-0.153005	-0.2039	-0.669847
Gene_1683	0.389609	-1.01756	0.923035	ML2_Dauno	-1.01756	5.13771	0.925357	0.526276	2.03922	0.824464	0.564306	5.73457	1.38258	0.125263	ML2_Dauno	-2.30595	0.429849	-2.30595	2.11316
Gene_1630	-0.506298	-0.805868	1.04126	ML2_Etop	1.04126	5.13638	0.925237	0.526444	1.98998	0.814449	0.574488	5.62205	1.36895	0.131518	ML2_Etop	2.39618	-0.812544	-1.8693	2.39618
Gene_469	0.345526	1.14721	-0.808716	ML2_Dauno	1.14721	5.13381	0.925006	0.526769	2.0895	0.834567	0.554039	6.08726	1.42446	0.107441	ML2_Dauno	2.29958	0.368599	2.29958	-2.2672
Gene_1287	-0.462315	-0.9171	-0.969539	ML2_Etop	-0.969539	5.1325	0.924888	0.526934	1.99481	0.815437	0.573484	1.1904	0.62992	0.755308	ML2_Etop	-0.648123	0.00703472	-0.338943	-0.648123
Gene_1466	-0.426215	1.23784	0.62414	ML2_Dauno	1.23784	5.12836	0.924514	0.527459	2.10346	0.83735	0.551212	3.06883	1.01141	0.381134	ML2_Dauno	1.4163	-1.15866	1.4163	0.113468
ACY1	1.12533	0.705916	0.502196	ML2_AraC	1.12533	5.12818	0.924498	0.527481	2.01689	0.819937	0.568909	1.52447	0.712851	0.676634	ML2_AraC	1.01132	1.01132	0.351119	-0.117849
Gene_455	-0.894742	0.657892	0.829667	ML2_AraC	-0.894742	5.12704	0.924396	0.527625	1.92173	0.800361	0.588809	3.26491	1.04322	0.352556	ML2_AraC	-1.65806	-1.65806	0.525017	1.02909
Gene_919	-0.673262	-0.32461	1.26357	ML2_Etop	1.26357	5.12667	0.924362	0.527673	2.15526	0.847597	0.540814	5.39861	1.34147	0.14483	ML2_Etop	2.41111	-1.24649	-1.31909	2.41111
Gene_88	-0.392691	1.5408	-0.126351	ML2_Dauno	1.5408	5.12614	0.924314	0.527739	2.54425	0.920914	0.467348	5.83357	1.39446	0.119994	ML2_Dauno	2.48082	-0.932085	2.48082	-1.29954
CD1D	0.673929	0.571	1.09914	ML2_Etop	1.09914	5.12219	0.923958	0.52824	1.98832	0.814109	0.574834	1.50467	0.708207	0.681193	ML2_Etop	1.0488	0.260812	-0.232901	1.0488
Gene_368	-0.533136	1.16208	0.626053	ML2_Dauno	1.16208	5.11821	0.923599	0.528744	2.0266	0.821908	0.566905	3.07514	1.01245	0.380184	ML2_Dauno	1.33275	-1.27286	1.33275	0.20801
Gene_1421	0.740476	0.916009	0.724412	ML2_Dauno	0.916009	5.11764	0.923548	0.528816	1.91215	0.798363	0.590839	1.1996	0.632351	0.753099	ML2_Dauno	0.565729	0.380345	0.565729	0.175652
Gene_1072	0.319152	-1.14822	0.821124	ML2_Dauno	-1.14822	5.11751	0.923536	0.528833	2.09451	0.835567	0.553023	5.91046	1.40362	0.116049	ML2_Dauno	-2.39031	0.415784	-2.39031	2.07911
CD164	0.639399	1.17406	0.500932	ML2_Dauno	1.17406	5.11682	0.923473	0.52892	2.03818	0.824253	0.56452	1.82401	0.779745	0.609725	ML2_Dauno	1.15386	0.2576	1.15386	-0.344435
Gene_1416	0.416618	0.88052	1.03098	ML2_Etop	1.03098	5.11398	0.923217	0.52928	2.01181	0.818903	0.56996	1.4004	0.683228	0.705441	ML2_Etop	0.775532	-0.131836	0.33835	0.775532
CACNA1G	-0.416436	0.922524	0.991036	ML2_Etop	0.991036	5.11259	0.923091	0.529457	2.00662	0.817847	0.571033	2.59193	0.929503	0.458906	ML2_AraC	-1.18716	-1.18716	0.647527	0.928343
Gene_1787	-1.38348	0.336156	-0.478143	ML2_AraC	-1.38348	5.11229	0.923065	0.529493	2.25563	0.867108	0.521075	3.63941	1.10142	0.303126	ML2_AraC	-1.7086	-1.7086	1.2933	-0.600253
BCAP29	0.904454	-0.94598	-0.499577	ML2_Dauno	-0.94598	5.10945	0.922809	0.529854	1.96249	0.808804	0.580228	3.1269	1.02093	0.372471	ML2_AraC	1.57968	1.57968	-1.13075	-0.303108
Gene_1277	0.763345	0.600536	0.994152	ML2_Etop	0.994152	5.09856	0.921824	0.531236	1.93168	0.802429	0.586708	1.31678	0.662517	0.725151	ML2_Etop	0.836053	0.403831	-0.124381	0.836053
COL8A2	1.24421	0.694582	-0.314143	ML2_AraC	1.24421	5.09293	0.921315	0.531951	2.12919	0.842454	0.546031	3.51858	1.08299	0.31836	ML2_AraC	1.46237	1.46237	0.995249	-1.4105
Gene_1007	-1.10922	-0.387085	-0.806474	ML2_AraC	-1.10922	5.09073	0.921116	0.53223	2.0306	0.822719	0.56608	1.6941	0.751466	0.638245	ML2_AraC	-1.02893	-1.02893	0.455548	-0.620715
Gene_176	0.583467	-1.06324	-0.693989	ML2_Dauno	-1.06324	5.08916	0.920974	0.53243	1.95254	0.80675	0.582316	2.61845	0.934246	0.454265	ML2_AraC	1.27729	1.27729	-1.05288	-0.416657
Gene_574	-0.589212	-0.9444	-0.824326	ML2_Dauno	-0.9444	5.088	0.920869	0.532577	1.91858	0.799703	0.589477	1.07825	0.599513	0.782327	ML2_Dauno	-0.468634	-0.198847	-0.468634	-0.36359
BRAF	0.818748	-0.670168	0.879778	ML2_Etop	0.879778	5.08482	0.920581	0.532981	1.89348	0.794456	0.594806	4.26612	1.19249	0.234125	ML2_Dauno	-1.87794	0.888457	-1.87794	1.64437
Gene_1487	0.803117	-0.835131	-0.734962	ML2_Dauno	-0.835131	5.08319	0.920434	0.533188	1.88261	0.792172	0.597125	2.78809	0.964035	0.425464	ML2_AraC	1.50411	1.50411	-0.745183	-0.725484
Gene_985	-0.378072	1.06914	0.856204	ML2_Dauno	1.06914	5.0821	0.920335	0.533328	2.01908	0.820382	0.568457	2.57623	0.926685	0.461671	ML2_AraC	-1.13244	-1.13244	0.963644	0.592156
Gene_1633	-0.794504	-1.07832	0.441518	ML2_Dauno	-1.07832	5.07653	0.91983	0.534036	1.98894	0.814237	0.574705	4.14885	1.17599	0.245833	ML2_Etop	1.76656	-0.880432	-1.68095	1.76656
ACTL6B	0.667359	1.20396	0.402444	ML2_Dauno	1.20396	5.06953	0.919197	0.534926	2.05686	0.828021	0.56069	2.06617	0.829893	0.558787	ML2_Dauno	1.27324	0.320134	1.27324	-0.529104
Gene_437	0.993482	0.839897	0.499672	ML2_AraC	0.993482	5.06844	0.919097	0.535066	1.94211	0.804592	0.584509	1.43879	0.692528	0.696469	ML2_AraC	0.805565	0.805565	0.580828	-0.1882
Gene_286	0.311997	1.0087	0.962497	ML2_Dauno	1.0087	5.06678	0.918947	0.535277	2.04121	0.824866	0.563897	1.51369	0.710326	0.679115	ML2_Dauno	0.6085	-0.277343	0.6085	0.599347
Gene_638	0.930563	-0.936603	-0.457702	ML2_Dauno	-0.936603	5.06368	0.918666	0.535672	1.95266	0.806776	0.582289	3.16354	1.02689	0.367092	ML2_AraC	1.59485	1.59485	-1.15938	-0.253322
Gene_1510	0.466958	0.474662	-1.29423	ML2_Etop	-1.29423	5.06261	0.918569	0.535808	2.11839	0.840315	0.548201	5.77168	1.38705	0.123262	ML2_Etop	-2.52597	0.896548	1.70754	-2.52597
Gene_729	-1.28102	-0.384339	-0.570944	ML2_AraC	-1.28102	5.05941	0.918278	0.536217	2.1147	0.839583	0.548945	1.91287	0.798513	0.590686	ML2_AraC	-1.33346	-1.33346	0.304377	-0.206428
BCL2L1	-1.33754	0.589275	-0.263195	ML2_AraC	-1.33754	5.05853	0.918199	0.536328	2.20554	0.857427	0.530857	4.07029	1.1648	0.253974	ML2_AraC	-1.80269	-1.80269	1.46523	-0.480153
Gene_362	0.768626	-1.02429	-0.538524	ML2_Dauno	-1.02429	5.05722	0.918079	0.536496	1.92996	0.802073	0.587069	2.94023	0.989988	0.400933	ML2_AraC	1.44439	1.44439	-1.17593	-0.261336
Gene_361	-0.845618	1.20207	-0.15788	ML2_Dauno	1.20207	5.05699	0.918058	0.536525	2.18496	0.853416	0.534917	5.03244	1.29518	0.169437	ML2_Dauno	2.13476	-1.39624	2.13476	-0.946496
Gene_44	-0.543171	-0.364386	-1.31005	ML2_Etop	-1.31005	5.05434	0.917818	0.536862	2.14404	0.845387	0.543055	2.38891	0.892359	0.495702	ML2_Etop	-1.58815	-0.133916	0.768829	-1.58815
Gene_1554	-1.26441	-0.131265	0.780265	ML2_AraC	-1.26441	5.0433	0.916815	0.538271	2.22479	0.861159	0.527083	4.42595	1.21463	0.218992	ML2_AraC	-1.87791	-1.87791	-0.478201	1.68488
Gene_1559	1.01192	0.264556	-0.980924	ML2_AraC	1.01192	5.0381	0.916342	0.538937	2.05618	0.827885	0.560829	4.63601	1.24312	0.200475	ML2_Etop	-2.03646	1.53606	0.998258	-2.03646
CTBP1	0.594117	1.25472	0.383842	ML2_Dauno	1.25472	5.02238	0.914911	0.540946	2.07464	0.831593	0.55706	2.23593	0.863314	0.524905	ML2_Dauno	1.38121	0.219031	1.38121	-0.576197
Gene_1152	-0.772268	1.05466	-0.477537	ML2_Dauno	1.05466	5.02166	0.914846	0.541038	1.93674	0.80348	0.58564	4.96241	1.28613	0.174571	ML2_Dauno	2.17349	-1.14366	2.17349	-1.34788
Gene_988	-0.497504	1.28684	0.436529	ML2_Dauno	1.28684	5.02093	0.914779	0.541132	2.09404	0.835471	0.55312	3.50598	1.08105	0.319987	ML2_Dauno	1.66431	-1.19531	1.66431	-0.194967
Gene_1425	1.15192	0.207104	0.859156	ML2_AraC	1.15192	5.01811	0.914523	0.541492	2.10797	0.838246	0.550302	2.04424	0.825477	0.563276	ML2_AraC	1.0616	1.0616	-0.678714	0.821332
ABCA8	0.960692	-0.33761	0.977253	ML2_Etop	0.977253	5.01785	0.914499	0.541526	1.99193	0.814848	0.574083	3.4892	1.07846	0.322165	ML2_Dauno	-1.51651	0.935666	-1.51651	1.49104
BAALC	0.326484	0.991092	0.954094	ML2_Dauno	0.991092	5.01732	0.914451	0.541593	1.99915	0.816323	0.572583	1.46312	0.698359	0.690809	ML2_Etop	0.595886	-0.250733	0.586444	0.595886
CCNF	-0.759472	-0.348727	-1.14993	ML2_Etop	-1.14993	5.01589	0.91432	0.541777	2.02074	0.820719	0.568113	1.98379	0.813181	0.575778	ML2_Etop	-1.28777	-0.471314	0.711628	-1.28777
ERCC3	0.269703	1.08094	0.896883	ML2_Dauno	1.08094	5.01567	0.914301	0.541805	2.04558	0.825748	0.563001	1.60463	0.731353	0.65834	ML2_Dauno	0.779345	-0.328367	0.779345	0.453176
Gene_1241	0.791944	-0.813348	-0.742307	ML2_Dauno	-0.813348	5.01168	0.913936	0.542316	1.83973	0.783098	0.606328	2.7207	0.952312	0.436722	ML2_AraC	1.48621	1.48621	-0.704609	-0.750732
Gene_1684	0.41579	0.951616	0.928645	ML2_Dauno	0.951616	5.0107	0.913847	0.542442	1.94084	0.804329	0.584777	1.32865	0.665494	0.722342	ML2_Etop	0.560972	-0.116531	0.527935	0.560972
ADRA1B	-0.817395	-1.1182	-0.319526	ML2_Dauno	-1.1182	5.00992	0.913776	0.542541	2.02061	0.820692	0.568141	1.89353	0.794467	0.594795	ML2_Dauno	-1.08835	-0.621081	-1.08835	0.624383
Gene_461	0.608194	0.837106	0.889463	ML2_Etop	0.889463	5.00934	0.913723	0.542615	1.86179	0.787779	0.601582	1.14359	0.617411	0.766564	ML2_Etop	0.533256	0.17555	0.346067	0.533256
Gene_1694	0.362647	0.773811	-1.1262	ML2_Etop	-1.1262	5.00557	0.913379	0.543099	1.99862	0.816215	0.572693	5.95895	1.40937	0.113625	ML2_Etop	-2.47024	0.615291	2.02441	-2.47024
Gene_567	-0.91875	-0.145514	-1.12965	ML2_Etop	-1.12965	5.00386	0.913223	0.543318	2.14139	0.844865	0.543585	2.57375	0.926239	0.462109	ML2_Etop	-1.3692	-0.740486	1.02914	-1.3692
Gene_982	1.65426	0.14308	0.0719181	ML2_AraC	1.65426	5.00368	0.913207	0.543341	2.76221	0.959549	0.429759	3.54254	1.08667	0.315287	ML2_AraC	2.0043	2.0043	-0.234165	-0.498734
Gene_617	-0.347141	-1.13221	-0.777705	ML2_Dauno	-1.13221	5.0035	0.91319	0.543364	2.00722	0.81797	0.570909	1.38429	0.679286	0.709222	ML2_Dauno	-0.841856	0.146586	-0.841856	-0.215187
Gene_1398	0.464082	0.974784	-0.864342	ML2_Dauno	0.974784	5.00044	0.912911	0.543757	1.91266	0.79847	0.59073	5.54931	1.36006	0.135719	ML2_Etop	-2.25276	0.589901	2.06698	-2.25276
Gene_1730	-0.419088	-1.44465	-0.229485	ML2_Dauno	-1.44465	4.99982	0.912854	0.543837	2.31532	0.878507	0.509592	3.0407	1.00676	0.385392	ML2_Dauno	-1.73893	-0.0524344	-1.73893	0.902991
ABCC6	-0.478302	-1.46486	-0.108977	ML2_Dauno	-1.46486	4.9883	0.911802	0.545314	2.38646	0.891901	0.496159	3.4853	1.07785	0.322674	ML2_Dauno	-1.8549	-0.165495	-1.8549	1.12347
Gene_248	-0.688465	1.11325	0.474183	ML2_Dauno	1.11325	4.9806	0.911098	0.546304	1.93817	0.803776	0.585339	3.32082	1.05211	0.344756	ML2_Dauno	1.43081	-1.4005	1.43081	0.0571742
CIZ1	-0.900321	-0.429174	-0.957268	ML2_Etop	-0.957268	4.97403	0.910497	0.547149	1.91113	0.79815	0.591055	1.52719	0.713488	0.676008	ML2_Etop	-0.883578	-0.696568	0.468568	-0.883578
APOBEC3B	0.971579	-0.344734	0.94678	ML2_AraC	0.971579	4.97399	0.910494	0.547153	1.9592	0.808125	0.580918	3.42483	1.06846	0.330643	ML2_Dauno	-1.50381	0.962655	-1.50381	1.44615
AURKA	0.336941	-1.50667	-0.180365	ML2_Dauno	-1.50667	4.97304	0.910406	0.547276	2.4161	0.897423	0.490644	4.20667	1.18416	0.239995	ML2_Dauno	-2.06494	0.90764	-2.06494	0.803115
Gene_1223	-0.559908	-0.682024	1.05275	ML2_Etop	1.05275	4.96925	0.910059	0.547763	1.88693	0.79308	0.596204	5.22057	1.31916	0.15634	ML2_Etop	2.33227	-0.9211	-1.68626	2.33227
Gene_1291	-0.975376	-0.666517	-0.669849	ML2_AraC	-0.975376	4.96171	0.909369	0.548733	1.8443	0.784071	0.605342	1.1769	0.62634	0.758549	ML2_AraC	-0.826737	-0.826737	-0.0983814	-0.228236
Gene_441	0.577516	0.639234	1.06941	ML2_Etop	1.06941	4.9558	0.908827	0.549495	1.88578	0.792839	0.596448	1.36826	0.675341	0.712992	ML2_Etop	0.977562	0.129216	-0.0842948	0.977562
Gene_371	0.834308	-0.270862	1.11617	ML2_Etop	1.11617	4.95346	0.908612	0.549796	2.01528	0.819609	0.569242	3.56544	1.09017	0.312373	ML2_Etop	1.69148	0.705137	-1.50511	1.69148
Gene_1695	1.46606	0.426671	-0.149501	ML2_AraC	1.46606	4.95009	0.908304	0.55023	2.35372	0.885762	0.502307	3.27722	1.04518	0.350825	ML2_AraC	1.76272	1.76272	0.411571	-1.00984
Gene_363	0.692661	1.00167	-0.606108	ML2_Dauno	1.00167	4.94956	0.908254	0.550299	1.85048	0.785383	0.604012	4.60217	1.23857	0.203356	ML2_Etop	-1.94144	0.778295	1.82829	-1.94144
Gene_436	-0.474121	0.936953	0.877544	ML2_Dauno	0.936953	4.94773	0.908087	0.550534	1.87276	0.790096	0.599232	2.5409	0.920308	0.467944	ML2_AraC	-1.22335	-1.22335	0.779327	0.758092
Gene_1514	0.855928	0.901498	-0.545476	ML2_Dauno	0.901498	4.94665	0.907988	0.550674	1.84285	0.783763	0.605654	4.16537	1.17833	0.244152	ML2_Etop	-1.81698	0.992889	1.59014	-1.81698
Gene_957	-0.663608	0.790096	-0.863505	ML2_Etop	-0.863505	4.94334	0.907684	0.5511	1.81027	0.776803	0.612703	4.82637	1.26838	0.184962	ML2_Dauno	2.08999	-0.787787	2.08999	-1.77023
ACAD8	-0.4486	-0.427559	-1.29947	ML2_Etop	-1.29947	4.9362	0.907029	0.552021	2.07266	0.831197	0.557463	2.22228	0.860673	0.527574	ML2_Etop	-1.55006	0.000820128	0.644219	-1.55006
Gene_1459	-0.351211	-1.07154	-0.820172	ML2_Dauno	-1.07154	4.93296	0.906731	0.552439	1.94424	0.805034	0.584061	1.27456	0.651809	0.735182	ML2_Dauno	-0.717198	0.139067	-0.717198	-0.327691
Gene_167	-0.554438	-1.0829	-0.63433	ML2_Dauno	-1.0829	4.93151	0.906597	0.552627	1.88245	0.792139	0.597159	1.26127	0.6484	0.738351	ML2_Dauno	-0.838582	-0.183161	-0.838582	0.0300017
Gene_669	0.7727	-0.878373	-0.659665	ML2_Dauno	-0.878373	4.92863	0.906332	0.552999	1.80376	0.775406	0.614116	2.66544	0.942592	0.446132	ML2_AraC	1.4508	1.4508	-0.863578	-0.565534
CALU	0.762785	-0.961368	-0.570381	ML2_Dauno	-0.961368	4.9256	0.906054	0.55339	1.8314	0.781324	0.608125	2.75315	0.957976	0.43127	ML2_AraC	1.4301	1.4301	-1.05654	-0.358637
TKT	-1.32841	-0.249928	-0.556013	ML2_AraC	-1.32841	4.92055	0.905589	0.554044	2.1363	0.84386	0.544604	2.18205	0.852848	0.535493	ML2_AraC	-1.43848	-1.43848	0.498169	-0.275176
Gene_718	-1.18565	-0.797906	-0.185073	ML2_AraC	-1.18565	4.91914	0.905459	0.554225	2.07666	0.831999	0.556648	2.13199	0.843008	0.545469	ML2_AraC	-1.23139	-1.23139	-0.64448	0.689897
Gene_1547	1.15643	-0.663701	-0.409927	ML2_AraC	1.15643	4.91748	0.905307	0.55444	1.94588	0.805374	0.583715	3.22404	1.03667	0.358355	ML2_AraC	1.78417	1.78417	-0.863704	-0.46167
AIMP2	0.635928	0.711567	0.94894	ML2_Etop	0.94894	4.91307	0.9049	0.55501	1.81122	0.777007	0.612497	1.15335	0.620039	0.764214	ML2_Etop	0.716271	0.225953	0.107166	0.716271
Gene_578	0.593003	-0.891723	-0.812024	ML2_Dauno	-0.891723	4.90936	0.904559	0.55549	1.8062	0.77593	0.613586	2.39237	0.893004	0.495057	ML2_AraC	1.282	1.282	-0.70757	-0.737855
AACS	1.44653	-0.198768	-0.399845	ML2_AraC	1.44653	4.90782	0.904417	0.555689	2.29182	0.874037	0.51409	3.70915	1.11193	0.294632	ML2_AraC	2.01239	2.01239	-0.275181	-0.899051
Gene_85	-0.699234	1.09384	-0.456712	ML2_Dauno	1.09384	4.90684	0.904326	0.555817	1.894	0.794564	0.594697	4.93188	1.28217	0.176854	ML2_Dauno	2.19366	-1.07001	2.19366	-1.36821
AKAP13	0.792854	-0.388194	1.06163	ML2_Etop	1.06163	4.90413	0.904076	0.556167	1.90637	0.797155	0.592066	3.73197	1.11534	0.291899	ML2_Etop	1.71175	0.70676	-1.61779	1.71175
Gene_745	-0.706253	-1.09942	-0.437752	ML2_Dauno	-1.09942	4.90107	0.903795	0.556563	1.89915	0.795645	0.5936	1.53991	0.716452	0.673091	ML2_Dauno	-0.989763	-0.442512	-0.989763	0.393118
Gene_208	-0.346384	-0.751256	1.12053	ML2_Etop	1.12053	4.89304	0.903054	0.557603	1.93995	0.804145	0.584964	5.59835	1.36606	0.132873	ML2_Etop	2.42846	-0.654379	-1.8987	2.42846
Gene_968	-0.128082	-0.801323	-1.20417	ML2_Etop	-1.20417	4.88824	0.902611	0.558225	2.10855	0.838361	0.550185	1.82565	0.780097	0.609369	ML2_Etop	-1.20283	0.482681	-0.0591294	-1.20283
Gene_1836	-0.479147	0.359545	-1.30674	ML2_Etop	-1.30674	4.88532	0.902342	0.558604	2.06641	0.829942	0.558738	4.7005	1.25173	0.195089	ML2_Etop	-2.17303	-0.26618	1.79558	-2.17303
BSN	-0.45454	-0.435712	-1.27508	ML2_Etop	-1.27508	4.88131	0.901971	0.559124	2.02228	0.821032	0.567796	2.11587	0.839815	0.548709	ML2_Etop	-1.50403	-0.0131971	0.613321	-1.50403
CD2	0.891404	-0.828356	-0.560121	ML2_AraC	0.891404	4.87487	0.901376	0.55996	1.79451	0.773415	0.61613	2.81281	0.968299	0.421396	ML2_AraC	1.55063	1.55063	-0.906169	-0.485905
Gene_1808	0.297931	1.31713	0.509787	ML2_Dauno	1.31713	4.86651	0.900603	0.561045	2.08347	0.83336	0.555265	2.31155	0.877791	0.510312	ML2_Dauno	1.44107	-0.22106	1.44107	-0.341923
Gene_1534	-0.608284	-0.847047	-0.828872	ML2_Dauno	-0.847047	4.8661	0.900565	0.561098	1.77453	0.769096	0.620494	0.978768	0.571188	0.806389	ML2_Etop	-0.441748	-0.24996	-0.319199	-0.441748
Gene_621	0.501123	-0.740184	-1.01369	ML2_Etop	-1.01369	4.86235	0.900217	0.561586	1.82657	0.780292	0.609171	2.39394	0.893297	0.494764	ML2_AraC	1.19424	1.19424	-0.294186	-1.14284
ACTR5	-0.848564	1.03067	0.333157	ML2_Dauno	1.03067	4.84699	0.898795	0.563582	1.89334	0.794427	0.594836	3.53344	1.08527	0.316451	ML2_AraC	-1.52825	-1.52825	1.47213	-0.0487968
Gene_1468	-0.53694	0.979864	-0.741903	ML2_Dauno	0.979864	4.84662	0.89876	0.563631	1.79886	0.774351	0.615184	5.11969	1.30635	0.16324	ML2_Dauno	2.2286	-0.726862	2.2286	-1.76897
Gene_1740	-0.768905	0.622179	-0.885526	ML2_Etop	-0.885526	4.8455	0.898657	0.563776	1.76248	0.766481	0.623134	4.24726	1.18985	0.235973	ML2_Dauno	1.89313	-0.864199	1.89313	-1.64061
ABL1	0.698798	-0.290412	1.18196	ML2_Etop	1.18196	4.8449	0.8986	0.563855	1.96969	0.810286	0.578722	3.75481	1.11875	0.289186	ML2_Etop	1.84926	0.514927	-1.55414	1.84926
CHD3	-0.118705	0.654408	1.30705	ML2_Etop	1.30705	4.84297	0.898422	0.564106	2.15071	0.846702	0.541721	2.65911	0.941472	0.447221	ML2_Etop	1.54137	-0.845462	-0.0841575	1.54137
Gene_1115	0.948545	-0.9587	0.295229	ML2_Dauno	-0.9587	4.84045	0.898188	0.564433	1.906	0.797079	0.592143	4.02537	1.15836	0.258738	ML2_Dauno	-1.83341	1.3504	-1.83341	0.926624
Gene_644	0.90267	0.805895	-0.556604	ML2_AraC	0.90267	4.83703	0.897871	0.564878	1.77409	0.769001	0.62059	3.94082	1.14613	0.267926	ML2_Etop	-1.77274	1.08431	1.44938	-1.77274
Gene_1248	-0.718189	0.23221	-1.19675	ML2_Etop	-1.19675	4.83178	0.897383	0.565563	2.00193	0.81689	0.572007	3.80907	1.12681	0.282833	ML2_Etop	-1.83087	-0.572275	1.58006	-1.83087
Gene_571	-1.14706	0.738629	-0.286968	ML2_AraC	-1.14706	4.82627	0.896871	0.566281	1.94367	0.804917	0.584179	3.99983	1.15468	0.261483	ML2_Dauno	1.65208	-1.59604	1.65208	-0.691506
Gene_1202	-0.93736	-0.736151	-0.587137	ML2_AraC	-0.93736	4.82374	0.896636	0.566611	1.76529	0.767092	0.622517	1.12819	0.61324	0.770273	ML2_AraC	-0.788127	-0.788127	-0.278823	-0.0563342
Gene_1067	-0.906273	-0.826093	-0.520943	ML2_AraC	-0.906273	4.8198	0.89627	0.567124	1.77514	0.76923	0.620359	1.18454	0.628367	0.756716	ML2_AraC	-0.746352	-0.746352	-0.472838	0.108026
BTK	0.70332	0.800995	0.769015	ML2_Dauno	0.800995	4.81376	0.895708	0.567912	1.72764	0.758867	0.630807	1.03799	0.588214	0.792061	ML2_Dauno	0.371351	0.350694	0.371351	0.346604
Gene_1650	1.21962	0.54162	-0.40117	ML2_AraC	1.21962	4.81353	0.895687	0.567943	1.94176	0.80452	0.584583	3.38775	1.06266	0.335615	ML2_AraC	1.50766	1.50766	0.854242	-1.41753
Gene_1357	1.30144	0.585562	0.204506	ML2_AraC	1.30144	4.80877	0.895244	0.568563	2.07845	0.832356	0.556284	2.14464	0.845505	0.542936	ML2_AraC	1.37842	1.37842	0.383866	-0.537076
Gene_945	-0.778232	0.493029	-0.9671	ML2_Etop	-0.9671	4.80416	0.894815	0.569165	1.784	0.771147	0.618422	3.99806	1.15442	0.261674	ML2_Dauno	1.77798	-0.808498	1.77798	-1.6625
Gene_1393	1.15456	0.86997	0.0629459	ML2_AraC	1.15456	4.80202	0.894616	0.569444	2.09381	0.835426	0.553166	2.5365	0.919511	0.468731	ML2_AraC	1.16001	1.16001	0.952524	-0.937254
ANXA2	0.790654	0.831406	0.642404	ML2_Dauno	0.831406	4.80148	0.894566	0.569515	1.72905	0.759178	0.630494	1.1004	0.60564	0.776978	ML2_Dauno	0.499982	0.498677	0.499982	0.100245
Gene_538	-1.42555	-0.151261	-0.42712	ML2_AraC	-1.42555	4.8009	0.894511	0.569591	2.23752	0.86362	0.524597	2.58444	0.92816	0.460223	ML2_AraC	-1.6376	-1.6376	0.556643	-0.124161
Gene_386	0.305952	0.993178	0.891598	ML2_Dauno	0.993178	4.79925	0.894358	0.569806	1.87496	0.790561	0.598761	1.39795	0.68263	0.706015	ML2_Dauno	0.64766	-0.254686	0.64766	0.503414
ATP13A2	-0.474532	-0.957637	0.802086	ML2_Dauno	-0.957637	4.79896	0.89433	0.569845	1.78559	0.77149	0.618076	4.90241	1.27833	0.179085	ML2_Etop	2.13544	-0.64074	-1.89429	2.13544
Gene_1219	-0.206344	1.40395	-0.416521	ML2_Dauno	1.40395	4.79809	0.894249	0.569959	2.18715	0.853844	0.534484	5.78419	1.38855	0.122595	ML2_Dauno	2.48072	-0.54988	2.48072	-1.69713
Gene_125	0.118467	-1.53898	0.239643	ML2_Dauno	-1.53898	4.79607	0.894061	0.570222	2.43992	0.901836	0.486246	5.39104	1.34053	0.145303	ML2_Dauno	-2.41093	0.487062	-2.41093	1.54508
Gene_282	-0.250859	-0.921495	-0.998823	ML2_Etop	-0.998823	4.79485	0.893947	0.570382	1.90973	0.797858	0.591352	1.31273	0.661497	0.726111	ML2_Etop	-0.753003	0.287406	-0.37499	-0.753003
Gene_1624	-0.433709	-0.92596	-0.865923	ML2_Dauno	-0.92596	4.7928	0.893756	0.570649	1.79533	0.773591	0.615952	1.06147	0.594832	0.786382	ML2_Etop	-0.488929	0.00827395	-0.446842	-0.488929
Gene_468	-0.518642	-0.779663	-0.940403	ML2_Etop	-0.940403	4.78724	0.893237	0.571377	1.76122	0.766207	0.62341	1.04337	0.589736	0.79076	ML2_Etop	-0.694566	-0.115374	-0.150504	-0.694566
Gene_1114	1.05816	-0.895461	0.189279	ML2_AraC	1.05816	4.7868	0.893196	0.571435	1.95739	0.807751	0.581298	3.85455	1.13351	0.277605	ML2_Dauno	-1.68057	1.50953	-1.68057	0.679788
Gene_1293	1.17768	0.520415	0.474935	ML2_AraC	1.17768	4.78443	0.892976	0.571743	1.88333	0.792324	0.596971	1.53173	0.714546	0.674967	ML2_AraC	1.1421	1.1421	0.0926667	-0.0294064
Gene_20	0.662289	0.938626	0.646518	ML2_Dauno	0.938626	4.78272	0.892815	0.571968	1.73763	0.761059	0.6286	1.16689	0.623668	0.760957	ML2_Dauno	0.684505	0.302779	0.684505	0.0602596
Gene_1188	0.0801564	1.26348	0.714924	ML2_Dauno	1.26348	4.77809	0.892384	0.572573	2.11393	0.83943	0.5491	2.20468	0.85726	0.531027	ML2_Dauno	1.246	-0.556369	1.246	0.0833777
Gene_643	1.21844	-0.429491	-0.50031	ML2_AraC	1.21844	4.77511	0.892105	0.572963	1.91936	0.799866	0.589312	3.19332	1.03172	0.362769	ML2_AraC	1.82705	1.82705	-0.464736	-0.805035
Gene_46	0.393045	-1.2048	0.552196	ML2_Dauno	-1.2048	4.77076	0.891699	0.573533	1.91095	0.798113	0.591093	5.01252	1.29261	0.170883	ML2_Dauno	-2.26343	0.623966	-2.26343	1.68461
Gene_650	-0.602045	-0.719178	-0.920876	ML2_Etop	-0.920876	4.7669	0.891338	0.574039	1.72769	0.758878	0.630796	1.02022	0.583158	0.79636	ML2_Etop	-0.687163	-0.246092	-0.0581471	-0.687163
Gene_1583	-0.485133	-0.874208	-0.869106	ML2_Dauno	-0.874208	4.76653	0.891303	0.574088	1.75494	0.76484	0.624789	1.00759	0.579538	0.799415	ML2_Etop	-0.519381	-0.0710289	-0.356116	-0.519381
Gene_341	0.392442	-1.41978	-0.183882	ML2_Dauno	-1.41978	4.76388	0.891056	0.574434	2.20361	0.85705	0.531238	3.84799	1.13255	0.278354	ML2_Dauno	-1.95072	0.953891	-1.95072	0.712617
Gene_476	0.985967	-0.703051	-0.536397	ML2_AraC	0.985967	4.76219	0.890897	0.574656	1.75413	0.764664	0.624967	2.82871	0.971032	0.418795	ML2_AraC	1.62529	1.62529	-0.769562	-0.576074
Gene_414	-0.95906	0.725118	0.54436	ML2_AraC	-0.95906	4.75737	0.890447	0.575287	1.74192	0.761997	0.627655	3.07102	1.01177	0.380804	ML2_AraC	-1.65569	-1.65569	0.88028	0.552673
Gene_303	0.43667	0.467439	1.23006	ML2_Etop	1.23006	4.75627	0.890343	0.575432	1.92224	0.800466	0.588703	1.92604	0.801258	0.587898	ML2_Etop	1.40416	-0.0576062	-0.432253	1.40416
Gene_1762	0.445076	0.741073	1.01912	ML2_Etop	1.01912	4.75567	0.890288	0.57551	1.78588	0.771552	0.618013	1.26342	0.648954	0.737836	ML2_Etop	0.858644	-0.0504953	0.139566	0.858644
Gene_1622	1.12996	-0.597496	-0.445885	ML2_AraC	1.12996	4.74497	0.889286	0.576913	1.83263	0.781585	0.607861	3.02328	1.00387	0.38805	ML2_AraC	1.74422	1.74422	-0.730775	-0.561782
Gene_808	1.22882	0.218853	0.648191	ML2_AraC	1.22882	4.73651	0.888493	0.578024	1.97804	0.812001	0.576978	1.88727	0.793152	0.59613	ML2_AraC	1.23247	1.23247	-0.502939	0.461957
Gene_1090	0.757234	0.519365	0.941765	ML2_Etop	0.941765	4.73269	0.888134	0.578526	1.73007	0.7594	0.63027	1.22788	0.639761	0.746325	ML2_Etop	0.820635	0.43893	-0.195744	0.820635
Gene_1716	-1.09495	-0.812817	-0.217264	ML2_AraC	-1.09495	4.72268	0.887194	0.579841	1.90678	0.797242	0.591978	1.86741	0.788967	0.600377	ML2_AraC	-1.10017	-1.10017	-0.662142	0.624735
ABCC8	0.857215	0.961092	0.359781	ML2_Dauno	0.961092	4.71447	0.886422	0.580921	1.78796	0.772001	0.617559	1.60457	0.731339	0.658354	ML2_Dauno	0.909499	0.647896	0.909499	-0.46022
Gene_525	-1.24429	-0.147748	-0.669709	ML2_AraC	-1.24429	4.71328	0.886311	0.581077	2.01859	0.820282	0.568558	2.19665	0.855697	0.532609	ML2_AraC	-1.32032	-1.32032	0.720395	-0.557152
Gene_302	0.0955132	-1.22379	-0.730858	ML2_Dauno	-1.22379	4.70919	0.885926	0.581615	2.04093	0.824809	0.563955	2.04158	0.82494	0.563822	ML2_Dauno	-1.12791	0.718344	-1.12791	-0.202016
Gene_904	-0.61982	-0.818276	0.790609	ML2_Dauno	-0.818276	4.70901	0.885909	0.581638	1.67881	0.748067	0.641654	4.43003	1.21519	0.218617	ML2_Etop	2.05096	-0.86188	-1.64576	2.05096
Gene_1470	1.311	-0.518443	-0.216116	ML2_AraC	1.311	4.70614	0.885639	0.582017	2.0342	0.823449	0.565338	3.32685	1.05307	0.343923	ML2_AraC	1.86731	1.86731	-0.857726	-0.321612
Gene_627	0.876957	0.319628	0.966049	ML2_Etop	0.966049	4.70296	0.88534	0.582435	1.80447	0.775557	0.613963	1.59537	0.729238	0.660441	ML2_Etop	0.980208	0.640668	-0.535765	0.980208
ATP12A	1.12503	0.369191	0.653237	ML2_AraC	1.12503	4.70173	0.885224	0.582597	1.82872	0.780752	0.608705	1.49038	0.704835	0.684493	ML2_AraC	1.05479	1.05479	-0.263236	0.382095
Gene_1166	0.651959	-0.404781	-1.10189	ML2_Etop	-1.10189	4.69911	0.884978	0.582942	1.80306	0.775256	0.614268	3.04773	1.00792	0.384324	ML2_Etop	-1.58906	1.31941	0.226262	-1.58906
Gene_1743	-0.247977	0.761527	1.10755	ML2_Etop	1.10755	4.68239	0.883401	0.585146	1.86808	0.78911	0.600233	2.27807	0.87141	0.516736	ML2_Etop	1.18592	-0.968449	0.272838	1.18592
Gene_1400	-1.45896	-0.325898	-0.12924	ML2_AraC	-1.45896	4.67499	0.882703	0.586121	2.25147	0.866307	0.521882	2.72986	0.953914	0.435177	ML2_AraC	-1.73709	-1.73709	0.0607124	0.485554
Gene_95	-0.957214	-0.760873	-0.468846	ML2_AraC	-0.957214	4.67343	0.882556	0.586327	1.715	0.756087	0.633604	1.21549	0.636524	0.749292	ML2_AraC	-0.84909	-0.84909	-0.409578	0.152553
Gene_1317	-0.769174	-0.605585	0.83839	ML2_Etop	0.83839	4.67209	0.88243	0.586503	1.66126	0.744146	0.645581	4.17868	1.18021	0.242805	ML2_Etop	2.00177	-1.13124	-1.3404	2.00177
Gene_1761	-1.22603	0.318057	0.545469	ML2_AraC	-1.22603	4.67156	0.882379	0.586573	1.90185	0.79621	0.593025	3.42411	1.06835	0.330739	ML2_AraC	-1.8756	-1.8756	0.359948	0.954889
Gene_1659	-0.158655	-0.808481	-1.11621	ML2_Etop	-1.11621	4.67125	0.88235	0.586615	1.92474	0.800987	0.588173	1.55203	0.719265	0.670316	ML2_Etop	-1.05166	0.413989	-0.136063	-1.05166
Gene_1463	-1.0504	-0.621139	-0.500065	ML2_AraC	-1.0504	4.67002	0.882234	0.586777	1.73922	0.761407	0.62825	1.27942	0.653049	0.734026	ML2_AraC	-0.997021	-0.997021	-0.157225	0.0216507
Gene_342	0.705407	-0.81379	0.698842	ML2_Dauno	-0.81379	4.66954	0.882189	0.58684	1.64823	0.741223	0.648503	4.00864	1.15595	0.260532	ML2_Dauno	-1.90308	0.852489	-1.90308	1.51073
Gene_1154	-0.680769	-0.948139	-0.568119	ML2_Dauno	-0.948139	4.66639	0.881891	0.587255	1.68517	0.749483	0.640235	1.07718	0.599216	0.782586	ML2_Dauno	-0.667357	-0.407134	-0.667357	0.0640049
ATP1B1	1.23384	0.639949	-0.182932	ML2_AraC	1.23384	4.66633	0.881886	0.587263	1.96536	0.809394	0.579628	2.90742	0.984448	0.406121	ML2_AraC	1.41752	1.41752	0.807893	-1.16081
Gene_112	-0.596588	0.607776	-0.984583	ML2_Etop	-0.984583	4.6618	0.881457	0.587861	1.69471	0.751601	0.63811	4.3376	1.20244	0.227242	ML2_Dauno	1.91178	-0.605209	1.91178	-1.83418
Gene_838	0.527049	0.596132	1.04609	ML2_Etop	1.04609	4.65757	0.881057	0.58842	1.72746	0.758829	0.630845	1.30415	0.659329	0.728149	ML2_Etop	0.990408	0.0862705	-0.11383	0.990408
Gene_603	0.162784	1.34915	0.478015	ML2_Dauno	1.34915	4.6526	0.880587	0.589077	2.0752	0.831706	0.556946	2.56959	0.925489	0.462846	ML2_Dauno	1.54907	-0.390465	1.54907	-0.376246
Gene_1540	-0.642334	-0.90984	-0.647523	ML2_Dauno	-0.90984	4.65084	0.88042	0.589309	1.65969	0.743794	0.645933	0.974251	0.569869	0.807482	ML2_Dauno	-0.554695	-0.340705	-0.554695	-0.100802
Gene_691	1.21398	0.289022	0.573217	ML2_AraC	1.21398	4.63812	0.879215	0.590991	1.88585	0.792854	0.596433	1.70699	0.75432	0.63538	ML2_AraC	1.22031	1.22031	-0.334248	0.294738
ATR	0.318139	-1.03441	-0.778089	ML2_Dauno	-1.03441	4.63386	0.878812	0.591554	1.77664	0.769553	0.620032	1.97156	0.810671	0.578329	ML2_AraC	0.962584	0.962584	-0.871648	-0.490888
Gene_1228	-0.422246	1.06983	-0.647435	ML2_Dauno	1.06983	4.62323	0.877803	0.592961	1.74201	0.762017	0.627635	5.03695	1.29576	0.169112	ML2_Dauno	2.24907	-0.642	2.24907	-1.72754
Gene_29	0.965598	-0.669842	0.53949	ML2_AraC	0.965598	4.62305	0.877786	0.592985	1.67212	0.746574	0.64315	3.40327	1.06509	0.333526	ML2_Dauno	-1.62721	1.19851	-1.62721	1.0726
Gene_949	-0.548417	0.849622	0.789882	ML2_Dauno	0.849622	4.62259	0.877743	0.593046	1.64653	0.74084	0.648886	2.4022	0.894837	0.493225	ML2_AraC	-1.26018	-1.26018	0.7465	0.713106
ALDH3B1	1.26597	0.396107	0.389068	ML2_AraC	1.26597	4.62194	0.87768	0.593132	1.91095	0.798112	0.591093	1.77415	0.769015	0.620576	ML2_AraC	1.32186	1.32186	-0.0370052	-0.090823
Gene_686	-1.03185	-0.493916	-0.630459	ML2_AraC	-1.03185	4.62121	0.877611	0.593229	1.70615	0.754132	0.635568	1.25743	0.647414	0.739265	ML2_AraC	-0.963377	-0.963377	0.132225	-0.286465
Gene_1489	0.822517	-0.58906	-0.780145	ML2_AraC	0.822517	4.61741	0.877251	0.593732	1.63215	0.737598	0.652122	2.56871	0.92533	0.463002	ML2_AraC	1.47299	1.47299	-0.356365	-0.995417
C1GALT1	-1.2088	-0.368972	-0.501029	ML2_AraC	-1.2088	4.61473	0.876996	0.594086	1.84838	0.784937	0.604465	1.6883	0.750177	0.639539	ML2_AraC	-1.27172	-1.27172	0.248781	-0.131592
Gene_245	-1.16058	-0.570744	-0.366253	ML2_AraC	-1.16058	4.61028	0.876573	0.594676	1.80684	0.776066	0.613448	1.5754	0.724661	0.664981	ML2_AraC	-1.20032	-1.20032	-0.169304	0.222246
Gene_1299	0.338458	-0.799269	-0.993214	ML2_Etop	-0.993214	4.60622	0.876187	0.595215	1.73986	0.761547	0.628109	2.00275	0.817059	0.571835	ML2_Etop	-1.01607	0.997629	-0.354984	-1.01607
AXL	0.881605	0.893072	0.368775	ML2_Dauno	0.893072	4.603	0.87588	0.595641	1.7108	0.75516	0.634535	1.47024	0.700056	0.689157	ML2_Dauno	0.797315	0.695538	0.797315	-0.399881
Gene_1538	1.06742	-0.561986	0.509602	ML2_AraC	1.06742	4.60238	0.875822	0.595723	1.71491	0.756068	0.633623	3.17357	1.02852	0.365631	ML2_Dauno	-1.4723	1.307	-1.4723	0.910871
Gene_22	-0.591522	-0.99825	-0.570962	ML2_Dauno	-0.99825	4.60216	0.8758	0.595753	1.6724	0.746637	0.643087	1.10864	0.607904	0.774988	ML2_Dauno	-0.760357	-0.278106	-0.760357	0.0725611
CNIH4	0.672834	0.934702	0.562376	ML2_Dauno	0.934702	4.5928	0.87491	0.596993	1.64264	0.739964	0.649761	1.17827	0.626704	0.75822	ML2_Dauno	0.747355	0.347909	0.747355	-0.0702951
Gene_1708	-0.677145	0.904332	0.592471	ML2_Dauno	0.904332	4.58714	0.87437	0.597745	1.62736	0.736515	0.653202	2.64662	0.939259	0.449374	ML2_AraC	-1.36786	-1.36786	1.02586	0.402059
Gene_1682	0.994543	0.668796	0.484329	ML2_AraC	0.994543	4.58092	0.873777	0.598571	1.67098	0.746319	0.643405	1.22203	0.638234	0.747726	ML2_AraC	0.862675	0.862675	0.34631	-0.0773651
Gene_32	-0.24734	0.596132	1.2037	ML2_Etop	1.2037	4.57706	0.873409	0.599082	1.86544	0.788551	0.6008	2.52393	0.917229	0.470982	ML2_Etop	1.46531	-0.954088	-0.0477167	1.46531
Gene_1438	-0.645235	-0.349679	-1.10458	ML2_Etop	-1.10458	4.57492	0.873205	0.599367	1.75869	0.765657	0.623965	1.73173	0.759765	0.629903	ML2_Etop	-1.25067	-0.342505	0.642421	-1.25067
Gene_1507	-0.476489	-0.623607	-1.03391	ML2_Etop	-1.03391	4.57127	0.872856	0.599852	1.68489	0.74942	0.640299	1.20494	0.633756	0.751819	ML2_Etop	-0.975223	-0.0736391	0.143291	-0.975223
Gene_376	0.424237	1.32294	-0.232903	ML2_Dauno	1.32294	4.56944	0.872682	0.600094	1.98438	0.813302	0.575655	4.24558	1.18962	0.236138	ML2_Dauno	2.04571	0.207615	2.04571	-1.53607
Gene_1681	0.0756746	1.20454	0.713923	ML2_Dauno	1.20454	4.56564	0.872319	0.600599	1.96633	0.809595	0.579424	2.01516	0.819585	0.569266	ML2_Dauno	1.16284	-0.544406	1.16284	0.129645
Gene_716	-0.414019	-0.872383	-0.853481	ML2_Dauno	-0.872383	4.56002	0.871782	0.601347	1.66089	0.744064	0.645663	0.981704	0.572044	0.805679	ML2_Etop	-0.517747	0.01303	-0.385032	-0.517747
RPL28	0.950079	-0.280324	0.870736	ML2_AraC	0.950079	4.55913	0.871696	0.601466	1.73941	0.761449	0.628207	2.87535	0.979005	0.411245	ML2_Dauno	-1.34082	0.944119	-1.34082	1.28379
Gene_39	-0.99541	-0.792753	-0.319765	ML2_AraC	-0.99541	4.55704	0.871497	0.601743	1.72155	0.757529	0.632154	1.46024	0.697673	0.691476	ML2_AraC	-0.942434	-0.942434	-0.572019	0.420303
Gene_1095	0.902335	-0.298485	0.906082	ML2_Etop	0.906082	4.55664	0.871459	0.601796	1.72429	0.758131	0.631548	2.96229	0.993696	0.397475	ML2_Dauno	-1.38468	0.875986	-1.38468	1.36715
Gene_767	0.956491	-0.56659	-0.628332	ML2_AraC	0.956491	4.55587	0.871385	0.601899	1.6307	0.73727	0.652449	2.64812	0.939525	0.449115	ML2_AraC	1.58128	1.58128	-0.48695	-0.817531
Gene_882	-0.983094	-0.434391	-0.715123	ML2_AraC	-0.983094	4.55419	0.871224	0.602122	1.66657	0.745335	0.644391	1.26101	0.648334	0.738411	ML2_AraC	-0.888158	-0.888158	0.277351	-0.479242
Gene_35	0.499448	0.522556	-1.08503	ML2_Etop	-1.08503	4.54257	0.870112	0.603667	1.6998	0.752728	0.636978	4.74101	1.25711	0.191774	ML2_Etop	-2.24892	0.84768	1.59125	-2.24892
CD55	0.665511	0.56475	0.919695	ML2_Etop	0.919695	4.53585	0.869469	0.604561	1.60769	0.732049	0.657648	1.09538	0.604258	0.778188	ML2_Etop	0.777902	0.317204	-0.0878425	0.777902
Gene_1636	-0.703196	-0.856396	-0.599655	ML2_Dauno	-0.856396	4.53429	0.869318	0.60477	1.58748	0.727435	0.662231	0.943387	0.560769	0.814947	ML2_Dauno	-0.502313	-0.451046	-0.502313	-0.0505954
Gene_1764	-0.251339	-1.22941	-0.537947	ML2_Dauno	-1.22941	4.5337	0.869263	0.604848	1.864	0.788247	0.601108	1.7272	0.758771	0.630903	ML2_Dauno	-1.20998	0.209537	-1.20998	0.204855
Gene_1653	-0.225538	0.05451	1.50543	ML2_Etop	1.50543	4.52865	0.868778	0.60552	2.32015	0.879423	0.508671	4.68402	1.24954	0.196452	ML2_Etop	2.35401	-0.877257	-1.09141	2.35401
CHD1	-0.599389	-0.94916	-0.592589	ML2_Dauno	-0.94916	4.52551	0.868477	0.605939	1.61133	0.732879	0.656823	1.01124	0.580587	0.798532	ML2_Dauno	-0.669086	-0.294628	-0.669086	0.00263839
BRD4	-0.36603	0.620566	1.09686	ML2_Etop	1.09686	4.52295	0.868231	0.606279	1.72219	0.75767	0.632011	2.42034	0.898209	0.48986	ML2_Etop	1.31565	-1.07308	0.108622	1.31565
Gene_1842	-0.204586	0.602934	1.20588	ML2_Etop	1.20588	4.52	0.867948	0.606673	1.85954	0.787304	0.602065	2.44469	0.902716	0.48537	ML2_Etop	1.45061	-0.902604	-0.050755	1.45061
CD59	0.986348	0.622843	0.516086	ML2_AraC	0.986348	4.5137	0.867342	0.607513	1.62716	0.736469	0.653247	1.15992	0.621804	0.762632	ML2_AraC	0.854204	0.854204	0.255135	0.010574
Gene_218	-0.422523	-1.1306	-0.519528	ML2_Dauno	-1.1306	4.51132	0.867114	0.607829	1.7267	0.758661	0.631015	1.40264	0.683775	0.704915	ML2_Dauno	-1.0387	-0.0434503	-1.0387	0.206437
Gene_618	-0.710826	-0.957238	-0.453295	ML2_Dauno	-0.957238	4.50698	0.866697	0.608408	1.62706	0.736446	0.653271	1.18604	0.628765	0.756355	ML2_Dauno	-0.769974	-0.484371	-0.769974	0.258229
Gene_1371	-0.754707	0.281481	-1.03685	ML2_Etop	-1.03685	4.50556	0.86656	0.608598	1.72388	0.758041	0.631639	3.34905	1.05657	0.340874	ML2_Etop	-1.61085	-0.691222	1.52529	-1.61085
Gene_467	-0.507017	-0.937756	-0.685697	ML2_Dauno	-0.937756	4.50544	0.866549	0.608614	1.60663	0.731809	0.657887	0.956338	0.564605	0.811815	ML2_Dauno	-0.597582	-0.146857	-0.597582	-0.178263
Gene_1483	0.587684	0.493519	1.02744	ML2_Etop	1.02744	4.50211	0.866228	0.609058	1.64456	0.740396	0.649329	1.31456	0.661958	0.725678	ML2_Etop	1.02436	0.200125	-0.261931	1.02436
Gene_1276	0.290065	0.789361	0.999023	ML2_Etop	0.999023	4.49932	0.86596	0.609431	1.70528	0.75394	0.635762	1.30557	0.659689	0.727811	ML2_Etop	0.835519	-0.254132	0.266296	0.835519
Gene_345	0.607434	-0.505086	1.0017	ML2_Etop	1.0017	4.49732	0.865767	0.609697	1.62749	0.736544	0.653172	3.70302	1.11101	0.29537	ML2_Etop	1.76617	0.527452	-1.68818	1.76617
AQP9	0.909676	-0.751759	-0.457537	ML2_AraC	0.909676	4.48396	0.86448	0.61148	1.60199	0.730751	0.658938	2.57954	0.92728	0.461087	ML2_AraC	1.51406	1.51406	-0.88705	-0.392637
CLEC11A	1.14583	0.529018	0.375091	ML2_AraC	1.14583	4.48186	0.864278	0.611761	1.73348	0.760148	0.629517	1.49128	0.705048	0.684285	ML2_AraC	1.13544	1.13544	0.197838	-0.18158
AGTR1	0.815	-0.890352	-0.402501	ML2_Dauno	-0.890352	4.4794	0.864041	0.612089	1.61896	0.734611	0.655098	2.61025	0.932783	0.455695	ML2_AraC	1.41451	1.41451	-1.10951	-0.169788
ABCG2	-0.843872	-0.673668	-0.621701	ML2_AraC	-0.843872	4.47729	0.863838	0.61237	1.55246	0.719366	0.670216	0.939989	0.559759	0.815768	ML2_AraC	-0.675208	-0.675208	-0.183365	-0.187047
Gene_1207	0.85853	0.32925	0.898857	ML2_Etop	0.898857	4.47243	0.863368	0.61302	1.65342	0.742388	0.647338	1.40161	0.683523	0.705157	ML2_Etop	0.873882	0.638883	-0.460226	0.873882
Gene_489	0.815896	0.872918	-0.421133	ML2_Dauno	0.872918	4.47211	0.863338	0.613062	1.60503	0.731443	0.658251	3.40831	1.06588	0.332851	ML2_Etop	-1.58965	0.905243	1.45389	-1.58965
ANLN	0.829883	0.897826	-0.367701	ML2_Dauno	0.897826	4.46851	0.86299	0.613543	1.63	0.737112	0.652607	3.31086	1.05053	0.346134	ML2_Etop	-1.53058	0.896265	1.44104	-1.53058
CDKN1A	0.387999	-0.886306	-0.825617	ML2_Dauno	-0.886306	4.46625	0.862771	0.613846	1.61772	0.734331	0.655378	1.88229	0.792105	0.597193	ML2_AraC	1.02511	1.02511	-0.635409	-0.702206
Gene_1539	0.683366	-0.636223	0.817825	ML2_Etop	0.817825	4.46544	0.862694	0.613954	1.54061	0.716614	0.672931	3.6011	1.09561	0.307884	ML2_Dauno	-1.74156	0.729165	-1.74156	1.56179
Gene_410	1.1643	0.322789	-0.541796	ML2_AraC	1.1643	4.46466	0.862618	0.614058	1.75333	0.764489	0.625143	3.29048	1.0473	0.348969	ML2_AraC	1.55276	1.55276	0.671355	-1.4466
B4GALT5	0.889662	0.755016	0.465856	ML2_AraC	0.889662	4.45329	0.861519	0.615577	1.57857	0.725389	0.664259	1.15244	0.619795	0.764433	ML2_AraC	0.710961	0.710961	0.513561	-0.142811
CADM3	-0.164602	1.04488	-0.806703	ML2_Dauno	1.04488	4.45026	0.861226	0.615983	1.76963	0.768035	0.621565	5.41192	1.34312	0.144003	ML2_Dauno	2.28146	-0.249702	2.28146	-2.03156
Gene_785	0.598055	0.421281	-1.05259	ML2_Etop	-1.05259	4.44516	0.860732	0.616666	1.64309	0.740066	0.649659	4.36187	1.2058	0.224947	ML2_Etop	-2.14807	0.990767	1.39204	-2.14807
Gene_1023	0.58556	1.19261	-0.20799	ML2_Dauno	1.19261	4.43951	0.860185	0.617421	1.80846	0.776416	0.613095	3.59143	1.09414	0.309097	ML2_Dauno	1.79474	0.441573	1.79474	-1.44265
Gene_1758	0.368609	-0.205297	-1.33428	ML2_Etop	-1.33428	4.4395	0.860184	0.617423	1.95832	0.807945	0.581102	3.64415	1.10214	0.302542	ML2_Etop	-2.02254	0.985698	0.784273	-2.02254
Gene_161	-0.398612	0.639928	1.03093	ML2_Etop	1.03093	4.43179	0.859437	0.618455	1.63121	0.737384	0.652335	2.29973	0.875544	0.512573	ML2_Etop	1.2078	-1.09615	0.200822	1.2078
Gene_880	1.341	-0.311888	0.248957	ML2_AraC	1.341	4.43005	0.859268	0.618687	1.95754	0.807784	0.581265	2.9009	0.983345	0.407158	ML2_AraC	1.67571	1.67571	-0.960743	0.227921
Gene_733	-0.25509	0.613348	1.14096	ML2_Etop	1.14096	4.42508	0.858786	0.619353	1.74306	0.762247	0.627403	2.31932	0.879264	0.50883	ML2_Etop	1.35673	-0.946166	0.0322701	1.35673
Gene_1098	1.36264	-0.391543	-0.111743	ML2_AraC	1.36264	4.4219	0.858477	0.619779	2.02259	0.821094	0.567732	3.18656	1.03062	0.363746	ML2_AraC	1.8577	1.8577	-0.776035	-0.275174
Gene_1627	0.35701	1.09109	-0.593265	ML2_Dauno	1.09109	4.41906	0.858202	0.62016	1.6699	0.746079	0.643646	4.595	1.23761	0.203972	ML2_Dauno	2.03312	0.321301	2.03312	-1.89217
Gene_944	0.796003	1.07243	0.112197	ML2_Dauno	1.07243	4.41453	0.857762	0.620766	1.79631	0.773802	0.615739	2.32284	0.879932	0.508159	ML2_Dauno	1.29576	0.627556	1.29576	-0.913842
Gene_550	-0.995777	-0.67511	0.398934	ML2_AraC	-0.995777	4.41305	0.857618	0.620965	1.60649	0.731777	0.657918	3.00136	1.00023	0.391415	ML2_Etop	1.4424	-1.23872	-1.01041	1.4424
Gene_1629	1.06209	-0.219679	0.734314	ML2_AraC	1.06209	4.41136	0.857453	0.621192	1.7155	0.756197	0.633493	2.53909	0.919981	0.468267	ML2_Dauno	-1.16655	1.11812	-1.16655	0.991029
Gene_1811	-0.622559	-1.18494	-0.157382	ML2_Dauno	-1.18494	4.41099	0.857418	0.62124	1.81642	0.778122	0.611368	2.22973	0.862115	0.526117	ML2_Dauno	-1.37226	-0.413126	-1.37226	0.870538
AIF1	0.845	-0.78314	0.469007	ML2_AraC	0.845	4.40907	0.857231	0.621498	1.5473	0.718169	0.671397	3.38722	1.06258	0.335687	ML2_Dauno	-1.70017	1.10427	-1.70017	1.08852
Gene_986	-0.350697	0.845282	0.873498	ML2_Etop	0.873498	4.40638	0.856969	0.621859	1.60049	0.730408	0.659279	2.04387	0.825404	0.563351	ML2_AraC	-1.03831	-1.03831	0.618487	0.787389
Gene_1373	0.358256	1.11472	0.555029	ML2_Dauno	1.11472	4.40621	0.856953	0.621881	1.67901	0.748112	0.641609	1.55491	0.719934	0.669655	ML2_Dauno	1.09476	-0.101564	1.09476	-0.130065
Gene_331	0.120136	1.18298	-0.64612	ML2_Dauno	1.18298	4.39673	0.856031	0.623152	1.83134	0.781311	0.608139	5.30722	1.33006	0.150635	ML2_Dauno	2.27168	0.0128663	2.27168	-1.97613
Gene_1347	-0.709715	0.895694	-0.483057	ML2_Dauno	0.895694	4.39012	0.855386	0.624039	1.53931	0.716312	0.673228	3.96967	1.15031	0.264758	ML2_Dauno	1.93235	-1.01562	1.93235	-1.24968
Gene_407	-1.03925	0.802214	0.146856	ML2_AraC	-1.03925	4.38847	0.855226	0.624261	1.74515	0.762702	0.626944	3.39338	1.06354	0.334856	ML2_AraC	-1.63556	-1.63556	1.34888	-0.100838
CD80	-0.684056	0.845761	-0.571579	ML2_Dauno	0.845761	4.38752	0.855134	0.624387	1.50995	0.709448	0.679976	3.96372	1.14945	0.265408	ML2_Dauno	1.92853	-0.936215	1.92853	-1.35524
Gene_1016	-0.594426	-1.05081	-0.39919	ML2_Dauno	-1.05081	4.38324	0.854717	0.624961	1.6169	0.734143	0.655564	1.35808	0.672824	0.71539	ML2_Dauno	-0.980985	-0.328833	-0.980985	0.381315
Gene_365	0.438029	1.27956	-0.199441	ML2_Dauno	1.27956	4.38293	0.854686	0.625003	1.86892	0.789286	0.600053	3.88713	1.13829	0.273913	ML2_Dauno	1.95115	0.225679	1.95115	-1.45406
Gene_1783	0.539713	0.557405	0.976405	ML2_Etop	0.976405	4.3805	0.854449	0.625329	1.55536	0.720036	0.669554	1.14982	0.619092	0.765062	ML2_Etop	0.909092	0.139044	-0.114052	0.909092
Gene_1280	1.23815	0.544661	-0.142936	ML2_AraC	1.23815	4.37832	0.854236	0.625622	1.8501	0.785302	0.604095	2.62069	0.934646	0.453873	ML2_AraC	1.4364	1.4364	0.635232	-1.0249
Gene_998	-0.6053	1.01121	-0.441212	ML2_Dauno	1.01121	4.37794	0.854199	0.625673	1.5836	0.726544	0.663114	4.20438	1.18383	0.240223	ML2_Dauno	2.03693	-0.932165	2.03693	-1.30695
Gene_728	-0.765102	-0.74229	0.59524	ML2_AraC	-0.765102	4.37463	0.853877	0.626117	1.49068	0.704908	0.684422	3.46065	1.07403	0.325901	ML2_Etop	1.73123	-0.99756	-1.33312	1.73123
Gene_275	-0.537201	1.05619	-0.44985	ML2_Dauno	1.05619	4.37402	0.853817	0.626198	1.60648	0.731774	0.657921	4.34329	1.20323	0.226701	ML2_Dauno	2.09169	-0.855769	2.09169	-1.37609
Gene_1560	1.19854	0.578481	0.170526	ML2_AraC	1.19854	4.37335	0.853752	0.626288	1.80021	0.774642	0.61489	1.88716	0.793129	0.596154	ML2_AraC	1.26222	1.26222	0.42892	-0.553576
Gene_727	0.304181	0.558863	1.13511	ML2_Etop	1.13511	4.37126	0.853548	0.626569	1.69333	0.751294	0.638418	1.58954	0.727906	0.661763	ML2_Etop	1.2242	-0.218086	-0.185617	1.2242
APIP	-0.733262	0.846723	0.507299	ML2_Dauno	0.846723	4.36745	0.853175	0.627082	1.51196	0.709921	0.679512	2.58469	0.928204	0.46018	ML2_AraC	-1.39124	-1.39124	1.02919	0.332086
Gene_321	0.0738222	-0.774052	-1.09597	ML2_Etop	-1.09597	4.36416	0.852854	0.627523	1.80575	0.775833	0.613684	1.76179	0.766331	0.623285	ML2_Etop	-1.11659	0.69165	-0.163359	-1.11659
Gene_1493	1.07719	0.524693	0.424465	ML2_AraC	1.07719	4.35563	0.85202	0.628668	1.61582	0.733899	0.655808	1.3032	0.65909	0.728373	ML2_AraC	1.03163	1.03163	0.167471	-0.0811603
Gene_353	1.21884	0.190291	-0.526199	ML2_AraC	1.21884	4.35503	0.851962	0.628748	1.79866	0.774308	0.615227	3.23331	1.03816	0.357034	ML2_AraC	1.65518	1.65518	0.452641	-1.33414
Gene_143	0.81531	-0.843459	0.405373	ML2_Dauno	-0.843459	4.35327	0.851789	0.628986	1.54048	0.716585	0.672959	3.4065	1.0656	0.333092	ML2_Dauno	-1.72581	1.10741	-1.72581	1.04622
Gene_157	-1.30022	-0.298868	-0.297228	ML2_AraC	-1.30022	4.35271	0.851734	0.629061	1.86823	0.78914	0.600202	2.02333	0.821245	0.567578	ML2_AraC	-1.48243	-1.48243	0.20109	0.156432
Gene_133	-0.431931	-0.760461	-0.875575	ML2_Etop	-0.875575	4.35259	0.851722	0.629077	1.5315	0.714492	0.67502	0.91276	0.551591	0.822348	ML2_Etop	-0.634959	-0.0345022	-0.199988	-0.634959
Gene_470	0.606676	-0.827223	-0.657193	ML2_Dauno	-0.827223	4.35235	0.8517	0.629109	1.48426	0.703386	0.685909	2.0563	0.827908	0.560805	ML2_AraC	1.22414	1.22414	-0.748978	-0.552639
Gene_694	0.390819	0.571546	-1.06333	ML2_Etop	-1.06333	4.34973	0.851443	0.629461	1.61008	0.732593	0.657107	4.6413	1.24382	0.200028	ML2_Etop	-2.22158	0.687521	1.67166	-2.22158
CHST4	-0.94271	0.16565	-0.880119	ML2_AraC	-0.94271	4.34727	0.851202	0.629791	1.69075	0.750722	0.638992	2.70711	0.949931	0.439021	ML2_Dauno	1.27367	-0.952898	1.27367	-1.22044
Gene_1306	1.27164	0.0913637	0.519889	ML2_AraC	1.27164	4.34656	0.851132	0.629887	1.89571	0.794924	0.594332	2.05718	0.828086	0.560624	ML2_AraC	1.37088	1.37088	-0.589568	0.350755
CAPN6	-1.19253	-0.411355	-0.361686	ML2_AraC	-1.19253	4.34563	0.851041	0.630012	1.72215	0.757661	0.63202	1.63325	0.737846	0.651874	ML2_AraC	-1.28929	-1.28929	0.0653726	0.113126
CD247	0.541227	-0.790717	-0.753162	ML2_Dauno	-0.790717	4.34396	0.850878	0.630236	1.48541	0.70366	0.685641	1.96293	0.808893	0.580137	ML2_AraC	1.16524	1.16524	-0.598113	-0.710811
Gene_1231	-0.457598	-0.86298	-0.747839	ML2_Dauno	-0.86298	4.33967	0.850457	0.630813	1.51339	0.710256	0.679183	0.867327	0.537689	0.833304	ML2_Dauno	-0.449656	-0.0834598	-0.449656	-0.348333
Gene_443	-0.951109	-0.678698	-0.422933	ML2_AraC	-0.951109	4.3395	0.850441	0.630835	1.54411	0.717428	0.672128	1.13942	0.616285	0.767567	ML2_AraC	-0.882137	-0.882137	-0.331283	0.157139
Gene_73	0.629851	-0.334011	1.05168	ML2_Etop	1.05168	4.33648	0.850145	0.631242	1.61432	0.733556	0.656148	3.2508	1.04096	0.354549	ML2_Etop	1.7021	0.487558	-1.48907	1.7021
Gene_360	0.803542	-0.69582	0.585153	ML2_AraC	0.803542	4.33317	0.849821	0.631687	1.47225	0.700535	0.68869	3.25574	1.04175	0.353851	ML2_Dauno	-1.66165	0.983802	-1.66165	1.21214
Gene_646	-0.996516	-0.732855	-0.285542	ML2_AraC	-0.996516	4.33159	0.849666	0.631899	1.61166	0.732952	0.65675	1.41319	0.686341	0.702445	ML2_AraC	-0.97385	-0.97385	-0.514157	0.426472
Gene_1844	-0.521981	-0.924012	-0.61811	ML2_Dauno	-0.924012	4.32998	0.849508	0.632115	1.50832	0.709065	0.680351	0.923479	0.554821	0.819758	ML2_Dauno	-0.631087	-0.194459	-0.631087	-0.0798163
Gene_1748	0.638015	0.572802	0.864819	ML2_Etop	0.864819	4.32809	0.849323	0.632369	1.48308	0.703107	0.686182	0.977049	0.570686	0.806805	ML2_Etop	0.694614	0.29989	-0.0226614	0.694614
Gene_1251	-0.418103	-0.683688	-0.946435	ML2_Etop	-0.946435	4.3279	0.849304	0.632395	1.53798	0.716003	0.673533	1.00422	0.578566	0.800232	ML2_Etop	-0.809536	-0.013702	-0.0326245	-0.809536
Gene_892	1.12548	0.456926	0.410057	ML2_AraC	1.12548	4.32591	0.849108	0.632663	1.64363	0.740188	0.649537	1.39563	0.682064	0.706558	ML2_AraC	1.11804	1.11804	0.0693065	-0.0644291
Gene_507	-0.437569	-0.303517	-1.20464	ML2_Etop	-1.20464	4.32465	0.848985	0.632832	1.73475	0.760427	0.629236	2.06375	0.829407	0.559281	ML2_Etop	-1.50409	-0.0560373	0.740329	-1.50409
Gene_913	-1.1226	-0.181531	0.651261	ML2_AraC	-1.1226	4.32055	0.848582	0.633384	1.71732	0.756597	0.63309	3.40794	1.06582	0.332899	ML2_AraC	-1.63623	-1.63623	-0.478158	1.48223
Gene_1027	-0.960392	-0.457366	-0.629811	ML2_AraC	-0.960392	4.31997	0.848525	0.633462	1.5282	0.713722	0.675777	1.1215	0.611418	0.771887	ML2_AraC	-0.88362	-0.88362	0.166075	-0.335551
Gene_1399	0.648432	-0.324177	-1.03704	ML2_Etop	-1.03704	4.31699	0.848232	0.633863	1.60101	0.730527	0.659161	2.82402	0.970227	0.41956	ML2_Etop	-1.551	1.26771	0.288737	-1.551
Gene_1571	0.547382	-1.02903	-0.451443	ML2_Dauno	-1.02903	4.31672	0.848206	0.633899	1.56233	0.721649	0.667961	2.29496	0.874635	0.513487	ML2_Dauno	-1.1995	1.13325	-1.1995	-0.0566899
Gene_558	0.603681	-1.00854	-0.417233	ML2_Dauno	-1.00854	4.31354	0.847893	0.634327	1.55566	0.720107	0.669485	2.3727	0.889325	0.498737	ML2_Dauno	-1.21336	1.18627	-1.21336	-0.0365427
Gene_1780	0.599638	1.00995	0.414806	ML2_Dauno	1.00995	4.3028	0.846837	0.635772	1.55164	0.719174	0.670405	1.40473	0.684282	0.704428	ML2_Dauno	0.999891	0.286575	0.999891	-0.336761
COL18A1	1.11678	-0.174612	-0.655548	ML2_AraC	1.11678	4.29978	0.84654	0.636179	1.70743	0.754415	0.635284	3.05175	1.00859	0.383716	ML2_AraC	1.67968	1.67968	0.0611815	-1.2166
Gene_433	1.02347	0.403175	-0.591279	ML2_AraC	1.02347	4.29913	0.846476	0.636266	1.55966	0.721031	0.668572	3.19205	1.03151	0.362951	ML2_Etop	-1.54485	1.3684	0.865691	-1.54485
Gene_397	-0.784956	-0.62238	-0.666328	ML2_AraC	-0.784956	4.29791	0.846356	0.63643	1.44751	0.694624	0.694438	0.858271	0.534874	0.835484	ML2_AraC	-0.599234	-0.599234	-0.086654	-0.31425
Gene_454	0.546107	-0.785521	0.736323	ML2_Dauno	-0.785521	4.29668	0.846235	0.636596	1.45745	0.697005	0.692126	3.75572	1.11889	0.289079	ML2_Dauno	-1.85291	0.628345	-1.85291	1.59397
Gene_105	-0.405961	-1.02488	0.584866	ML2_Dauno	-1.02488	4.29399	0.84597	0.636959	1.55725	0.720475	0.669121	4.01869	1.15739	0.259453	ML2_Etop	1.83114	-0.454989	-1.82522	1.83114
Gene_551	-0.426618	-1.06702	-0.508334	ML2_Dauno	-1.06702	4.29036	0.845612	0.637447	1.57893	0.725473	0.664176	1.23638	0.64197	0.744294	ML2_Dauno	-0.95524	-0.0713694	-0.95524	0.174869
Gene_1461	0.93736	-0.463876	-0.638929	ML2_AraC	0.93736	4.2887	0.845449	0.63767	1.50206	0.707591	0.681796	2.48817	0.910709	0.477432	ML2_AraC	1.53072	1.53072	-0.324632	-0.909286
Gene_1142	1.41049	0.192969	-0.158383	ML2_AraC	1.41049	4.28646	0.845228	0.637972	2.0518	0.827002	0.561726	2.92129	0.986794	0.403921	ML2_AraC	1.76395	1.76395	0.0957198	-0.822762
Gene_1490	0.945441	-0.196832	-0.835441	ML2_AraC	0.945441	4.28632	0.845214	0.637991	1.63056	0.737239	0.65248	3.04795	1.00796	0.384291	ML2_AraC	1.5341	1.5341	0.225529	-1.42712
C1QL1	-0.11402	-0.178287	1.43824	ML2_Etop	1.43824	4.28483	0.845067	0.638192	2.11331	0.839308	0.549224	4.82246	1.26787	0.185269	ML2_Etop	2.40022	-0.642978	-1.39965	2.40022
Gene_393	0.327474	1.21387	0.381919	ML2_Dauno	1.21387	4.28457	0.845041	0.638227	1.72659	0.758637	0.631038	2.05615	0.827879	0.560834	ML2_Dauno	1.39252	-0.106779	1.39252	-0.467615
Gene_231	-0.169311	-1.10673	-0.665355	ML2_Dauno	-1.10673	4.28239	0.844827	0.63852	1.69622	0.751935	0.637774	1.38196	0.678715	0.709768	ML2_Dauno	-0.945989	0.324011	-0.945989	-0.113932
Gene_779	0.875122	-0.17286	0.92094	ML2_Etop	0.92094	4.28206	0.844794	0.638564	1.64385	0.740236	0.649489	2.54335	0.920751	0.467508	ML2_Etop	1.29921	0.799191	-1.20873	1.29921
Gene_1870	0.821623	0.702203	0.532311	ML2_AraC	0.821623	4.27427	0.844025	0.639614	1.45151	0.695583	0.693506	0.966826	0.567693	0.809278	ML2_AraC	0.615916	0.615916	0.398517	0.0221677
Gene_695	1.14026	0.224902	0.575836	ML2_AraC	1.14026	4.27418	0.844016	0.639627	1.68237	0.748859	0.64086	1.5731	0.724133	0.665504	ML2_AraC	1.14459	1.14459	-0.410122	0.371308
Gene_1665	0.392647	1.03364	0.575314	ML2_Dauno	1.03364	4.26974	0.843577	0.640225	1.55357	0.719622	0.669964	1.31399	0.661812	0.725815	ML2_Dauno	0.951561	-0.0414993	0.951561	-0.0448818
Gene_1473	0.700335	0.784192	-0.57552	ML2_Dauno	0.784192	4.26895	0.843499	0.640331	1.43665	0.692014	0.696967	3.5179	1.08288	0.318448	ML2_Etop	-1.72476	0.840702	1.48617	-1.72476
Gene_396	-0.595951	-0.581402	0.873045	ML2_Etop	0.873045	4.26879	0.843484	0.640352	1.45539	0.696514	0.692603	3.88231	1.13759	0.274456	ML2_Etop	1.9849	-0.93103	-1.37943	1.9849
Gene_1043	0.798335	-0.522429	-0.732819	ML2_AraC	0.798335	4.26711	0.843318	0.640579	1.4473	0.694573	0.694487	2.31172	0.877824	0.510278	ML2_AraC	1.40555	1.40555	-0.293922	-0.967367
Gene_666	-0.55389	-0.384067	-1.05488	ML2_Etop	-1.05488	4.26691	0.843298	0.640606	1.56707	0.722743	0.666879	1.47088	0.700209	0.689008	ML2_Etop	-1.17365	-0.234529	0.52712	-1.17365
Gene_931	-0.8134	-0.159196	-0.981206	ML2_Etop	-0.981206	4.26336	0.842947	0.641084	1.64973	0.741559	0.648167	1.89899	0.795611	0.593634	ML2_Etop	-1.15951	-0.65671	0.856546	-1.15951
Gene_1662	0.422931	-0.695493	0.909385	ML2_Etop	0.909385	4.25989	0.842604	0.641552	1.48956	0.704642	0.684681	3.95252	1.14783	0.266637	ML2_Dauno	-1.83761	0.382647	-1.83761	1.82806
ACE2	-0.414214	-0.729253	0.882107	ML2_Etop	0.882107	4.25011	0.841636	0.642871	1.4815	0.702732	0.686547	4.19828	1.18297	0.240834	ML2_Etop	2.06149	-0.660251	-1.64758	2.06149
CEP152	0.679534	0.570928	-0.797586	ML2_Etop	-0.797586	4.24105	0.840738	0.644093	1.42387	0.688929	0.699949	3.7308	1.11517	0.292038	ML2_Etop	-1.89481	0.957591	1.37138	-1.89481
Gene_399	0.623127	0.986496	0.391799	ML2_Dauno	0.986496	4.23951	0.840586	0.6443	1.51497	0.710626	0.67882	1.38073	0.678412	0.710058	ML2_Dauno	0.979421	0.331639	0.979421	-0.360935
Gene_1205	0.522807	1.01945	0.454608	ML2_Dauno	1.01945	4.23678	0.840316	0.644668	1.51928	0.711636	0.677829	1.35673	0.67249	0.715708	ML2_Dauno	0.999714	0.171783	0.999714	-0.259651
Gene_1506	1.4186	0.24299	0.0551411	ML2_AraC	1.4186	4.23188	0.83983	0.645329	2.0745	0.831565	0.557088	2.5746	0.926391	0.46196	ML2_AraC	1.68194	1.68194	-0.0148684	-0.533431
Gene_191	-0.512358	0.529866	0.969178	ML2_Etop	0.969178	4.23068	0.83971	0.645491	1.48258	0.702988	0.686298	2.33641	0.882499	0.505581	ML2_Etop	1.23267	-1.18581	0.123375	1.23267
Gene_795	-0.16278	-0.112218	-1.43115	ML2_Etop	-1.43115	4.22678	0.839323	0.646017	2.08728	0.834122	0.554491	3.62363	1.09903	0.305078	ML2_Etop	-2.08807	0.319043	1.13771	-2.08807
Gene_801	1.03182	0.541889	0.40671	ML2_AraC	1.03182	4.21497	0.83815	0.647611	1.5237	0.712671	0.676811	1.21837	0.637279	0.748601	ML2_AraC	0.975437	0.975437	0.219045	-0.10876
Gene_1482	0.324391	0.198908	1.2982	ML2_Etop	1.2982	4.20771	0.837428	0.64859	1.83011	0.781049	0.608404	2.63759	0.937656	0.450937	ML2_Etop	1.75505	-0.146151	-0.849023	1.75505
Gene_970	-0.948293	-0.712437	0.322436	ML2_AraC	-0.948293	4.20708	0.837365	0.648676	1.51079	0.709646	0.679782	2.69664	0.948093	0.440799	ML2_Etop	1.33905	-1.13968	-1.01182	1.33905
IDH3A	0.88051	-0.755831	0.360142	ML2_AraC	0.88051	4.20127	0.836787	0.64946	1.47628	0.701494	0.687756	3.077	1.01275	0.379905	ML2_Dauno	-1.57769	1.18092	-1.57769	0.887551
AMY2A	0.794778	0.77024	-0.453509	ML2_AraC	0.794778	4.20086	0.836746	0.649515	1.43061	0.690558	0.698375	3.12126	1.02001	0.373304	ML2_Etop	-1.5526	0.920323	1.33837	-1.5526
ABCG1	1.01533	0.603724	0.3535	ML2_AraC	1.01533	4.19959	0.836619	0.649687	1.52034	0.711885	0.677584	1.26332	0.648926	0.737862	ML2_AraC	0.955719	0.955719	0.357692	-0.235157
Gene_1099	-0.498865	1.0278	0.449623	ML2_Dauno	1.0278	4.1965	0.836312	0.650103	1.50739	0.708847	0.680565	2.47494	0.908283	0.479838	ML2_Dauno	1.27926	-1.12582	1.27926	0.0300613
Gene_1385	-0.627185	-0.655433	0.752268	ML2_Etop	0.752268	4.19448	0.83611	0.650376	1.38886	0.680407	0.708148	3.60446	1.09612	0.307464	ML2_Etop	1.86525	-0.905051	-1.3761	1.86525
Gene_807	-0.592673	0.181617	1.12804	ML2_Etop	1.12804	4.1941	0.836072	0.650428	1.65672	0.743128	0.646599	3.29054	1.0473	0.348961	ML2_Etop	1.77765	-1.24338	-0.493633	1.77765
Gene_1720	-0.775329	-0.41348	-0.819161	ML2_Etop	-0.819161	4.19402	0.836064	0.650439	1.44312	0.693572	0.695458	1.08678	0.601879	0.780268	ML2_Etop	-0.718933	-0.592715	0.342111	-0.718933
Gene_197	0.687266	0.843331	-0.487778	ML2_Dauno	0.843331	4.19402	0.836064	0.650439	1.42147	0.688348	0.70051	3.34005	1.05515	0.342107	ML2_Etop	-1.63141	0.774863	1.50071	-1.63141
Gene_1029	-0.973581	-0.735765	-0.24621	ML2_AraC	-0.973581	4.19319	0.835981	0.650551	1.54983	0.718756	0.670818	1.41844	0.687615	0.701218	ML2_AraC	-0.958182	-0.958182	-0.557572	0.48295
Gene_1275	-0.580662	-0.715266	0.736382	ML2_Etop	0.736382	4.19217	0.83588	0.650688	1.39103	0.680939	0.707638	3.66097	1.10468	0.300477	ML2_Etop	1.87395	-0.822668	-1.4611	1.87395
Gene_1530	-1.05213	-0.365655	-0.541246	ML2_AraC	-1.05213	4.18986	0.83565	0.651	1.53364	0.714991	0.674529	1.30177	0.658728	0.728713	ML2_AraC	-1.05918	-1.05918	0.247252	-0.243211
CCR3	0.583035	-0.802096	-0.642809	ML2_Dauno	-0.802096	4.18976	0.835639	0.651014	1.39649	0.682273	0.706357	1.92324	0.800675	0.588491	ML2_AraC	1.18153	1.18153	-0.718757	-0.543109
Gene_1564	0.934882	-0.753979	-0.277955	ML2_AraC	0.934882	4.18794	0.835458	0.65126	1.51975	0.711746	0.67772	2.5624	0.924194	0.464119	ML2_AraC	1.48141	1.48141	-1.04879	-0.119837
Gene_78	0.52246	0.693459	0.806763	ML2_Etop	0.806763	4.18789	0.835452	0.651267	1.40472	0.68428	0.70443	0.8805	0.541756	0.830131	ML2_Etop	0.543789	0.138917	0.230611	0.543789
BBC3	-1.1953	-0.153346	-0.515466	ML2_AraC	-1.1953	4.18322	0.834987	0.651897	1.71796	0.756738	0.632949	1.87482	0.79053	0.598791	ML2_AraC	-1.31257	-1.31257	0.569094	-0.328069
ASL	1.29526	0.174818	-0.338251	ML2_AraC	1.29526	4.18125	0.834791	0.652163	1.82268	0.779461	0.610013	2.91585	0.985875	0.404783	ML2_AraC	1.6884	1.6884	0.251466	-1.05315
Gene_230	-0.53936	-0.783631	-0.699459	ML2_Dauno	-0.783631	4.17959	0.834624	0.652388	1.39423	0.681721	0.706888	0.766615	0.505508	0.857434	ML2_Dauno	-0.354892	-0.228118	-0.354892	-0.311544
Gene_1111	0.950355	0.0902558	0.859773	ML2_AraC	0.950355	4.17921	0.834587	0.652438	1.65053	0.741739	0.647987	1.83329	0.781727	0.607718	ML2_Etop	0.97443	0.839762	-0.796136	0.97443
Gene_1057	-0.271579	-1.04836	-0.620927	ML2_Dauno	-1.04836	4.17916	0.834581	0.652446	1.55836	0.72073	0.668869	1.17544	0.625951	0.7589	ML2_Dauno	-0.872899	0.160911	-0.872899	-0.060629
Gene_772	-0.744056	-0.720243	-0.560549	ML2_AraC	-0.744056	4.17744	0.83441	0.652678	1.38658	0.679849	0.708683	0.823811	0.524026	0.843764	ML2_AraC	-0.55707	-0.55707	-0.328159	-0.0851618
Gene_1066	0.932684	0.618898	0.438067	ML2_AraC	0.932684	4.16832	0.833498	0.65391	1.44484	0.693983	0.695059	1.07291	0.598028	0.783617	ML2_AraC	0.815604	0.815604	0.329316	-0.0913597
Gene_514	0.812532	0.785833	0.395825	ML2_AraC	0.812532	4.16628	0.833295	0.654185	1.43442	0.691477	0.697487	1.13117	0.61405	0.769555	ML2_Dauno	0.637257	0.629472	0.637257	-0.25279
Gene_126	-0.690702	-0.626709	-0.703	ML2_Etop	-0.703	4.15365	0.832031	0.655892	1.36404	0.6743	0.713985	0.778622	0.509451	0.854573	ML2_AraC	-0.464979	-0.464979	-0.0861492	-0.395765
Gene_346	-0.917966	-0.875626	0.103359	ML2_AraC	-0.917966	4.15139	0.831805	0.656197	1.62007	0.734862	0.654849	2.36397	0.887689	0.500376	ML2_Etop	1.11892	-0.97366	-1.06995	1.11892
Gene_147	1.15239	0.176466	-0.541991	ML2_AraC	1.15239	4.14377	0.83104	0.657228	1.65289	0.742269	0.647458	3.03447	1.00573	0.386341	ML2_AraC	1.58062	1.58062	0.463157	-1.32795
Gene_1618	-0.933333	0.241096	-0.765078	ML2_AraC	-0.933333	4.14152	0.830815	0.657532	1.51458	0.710536	0.678909	2.59117	0.929366	0.459041	ML2_Dauno	1.28287	-1.00495	1.28287	-1.10429
Gene_1477	-0.620698	0.47149	0.896206	ML2_Etop	0.896206	4.14052	0.830715	0.657666	1.41075	0.685749	0.703016	2.38163	0.890997	0.497064	ML2_AraC	-1.27969	-1.27969	0.128722	1.19777
CFB	0.485222	-1.21979	-0.119487	ML2_Dauno	-1.21979	4.13712	0.830373	0.658126	1.73762	0.761056	0.628603	3.18207	1.0299	0.364397	ML2_Dauno	-1.74017	0.989599	-1.74017	0.627161
COL17A1	-0.914496	0.640949	0.422136	ML2_AraC	-0.914496	4.13489	0.830149	0.658428	1.42532	0.689279	0.699611	2.5713	0.925797	0.462543	ML2_AraC	-1.52999	-1.52999	0.850655	0.416215
Gene_271	-0.202602	1.32095	-0.241071	ML2_Dauno	1.32095	4.13116	0.829776	0.658931	1.84408	0.784023	0.605391	4.54685	1.2311	0.208149	ML2_Dauno	2.21128	-0.584579	2.21128	-1.36065
CDK16	-0.495712	-0.458438	1.0025	ML2_Etop	1.0025	4.13107	0.829766	0.658944	1.4609	0.69783	0.691324	3.93063	1.14464	0.269053	ML2_Etop	2.05888	-0.886916	-1.33718	2.05888
Gene_1049	0.981396	0.732104	0.205235	ML2_AraC	0.981396	4.1295	0.829608	0.659156	1.54124	0.71676	0.672786	1.54291	0.71715	0.672402	ML2_AraC	0.928895	0.928895	0.677466	-0.556286
Gene_1823	0.763049	-0.120953	-1.00319	ML2_Etop	-1.00319	4.12534	0.82919	0.659719	1.60325	0.731039	0.658652	3.21107	1.03458	0.360213	ML2_Etop	-1.69288	1.3413	0.524188	-1.69288
ACE	0.768292	-0.619312	-0.61809	ML2_AraC	0.768292	4.12511	0.829167	0.65975	1.35586	0.672274	0.715914	2.09114	0.834894	0.553707	ML2_AraC	1.35411	1.35411	-0.523308	-0.704058
Gene_504	-0.714616	-0.63815	-0.653463	ML2_AraC	-0.714616	4.11761	0.828413	0.660764	1.34493	0.669558	0.718494	0.768743	0.506209	0.856928	ML2_AraC	-0.509993	-0.509993	-0.13846	-0.302788
Gene_249	1.0302	-0.389307	-0.517362	ML2_AraC	1.0302	4.11576	0.828227	0.661014	1.48053	0.702502	0.686772	2.47291	0.907911	0.480207	ML2_AraC	1.5825	1.5825	-0.343727	-0.807163
Gene_389	-0.401048	-0.4209	-1.09001	ML2_Etop	-1.09001	4.11319	0.827969	0.661361	1.52612	0.713236	0.676256	1.48942	0.704609	0.684714	ML2_Etop	-1.24457	-0.0169262	0.464254	-1.24457
AAMP	0.777576	0.877457	-0.290268	ML2_Dauno	0.877457	4.10894	0.82754	0.661937	1.45881	0.697331	0.691809	2.83902	0.972801	0.417116	ML2_Etop	-1.37885	0.807684	1.35953	-1.37885
COL14A1	0.550251	0.869923	0.562161	ML2_Dauno	0.869923	4.10474	0.827117	0.662505	1.37557	0.677143	0.711272	0.973769	0.569728	0.807599	ML2_Dauno	0.685522	0.211374	0.685522	0.0169406
Gene_611	0.397842	0.724227	0.845319	ML2_Etop	0.845319	4.09753	0.826391	0.66348	1.39735	0.682483	0.706157	0.944587	0.561126	0.814657	ML2_Etop	0.616409	-0.0423236	0.274539	0.616409
Gene_1625	0.875195	0.673003	-0.419707	ML2_AraC	0.875195	4.09695	0.826332	0.663558	1.39505	0.681922	0.706695	2.84078	0.973101	0.416831	ML2_Etop	-1.44741	1.03864	1.14853	-1.44741
APPL1	0.63563	0.77754	0.5778	ML2_Dauno	0.77754	4.09256	0.825889	0.664153	1.34245	0.668941	0.719079	0.870142	0.53856	0.832627	ML2_Dauno	0.516791	0.34117	0.516791	0.088653
Gene_1307	-0.192088	-0.873174	0.843095	ML2_Dauno	-0.873174	4.08892	0.825522	0.664644	1.51014	0.709493	0.679932	4.41786	1.21352	0.219735	ML2_Etop	2.04839	-0.321874	-1.87974	2.04839
Gene_494	0.918319	-0.766268	-0.234795	ML2_AraC	0.918319	4.08865	0.825495	0.664681	1.48561	0.703706	0.685596	2.53789	0.919762	0.468483	ML2_AraC	1.4483	1.4483	-1.09882	-0.0382716
SEC23B	-0.940489	0.349355	-0.65179	ML2_AraC	-0.940489	4.08417	0.825043	0.665286	1.4314	0.690748	0.698192	2.66692	0.942854	0.445878	ML2_Dauno	1.34523	-1.08698	1.34523	-1.01183
BOP1	-1.08897	0.315721	-0.48825	ML2_AraC	-1.08897	4.08178	0.824801	0.665611	1.52392	0.712723	0.67676	2.59514	0.93008	0.458341	ML2_AraC	-1.32507	-1.32507	1.19644	-0.687451
ADI1	1.24935	-0.232388	0.313661	ML2_AraC	1.24935	4.07814	0.824433	0.666103	1.71327	0.755705	0.633987	2.42918	0.899849	0.488225	ML2_AraC	1.51253	1.51253	-0.877033	0.292855
Gene_705	-0.823656	0.744725	-0.389829	ML2_AraC	-0.823656	4.07405	0.824019	0.666656	1.38499	0.679458	0.709057	3.25965	1.04238	0.353298	ML2_Dauno	1.66464	-1.14988	1.66464	-0.952099
Gene_49	-0.936624	0.730099	-0.248398	ML2_AraC	-0.936624	4.0724	0.823853	0.666879	1.47201	0.700479	0.688745	3.20405	1.03345	0.361222	ML2_Dauno	1.55287	-1.34042	1.55287	-0.687575
Gene_933	-0.594046	-0.781642	-0.606947	ML2_Dauno	-0.781642	4.07217	0.823829	0.666911	1.33224	0.666393	0.721492	0.752118	0.500705	0.860882	ML2_Dauno	-0.41625	-0.33176	-0.41625	-0.153345
Gene_1312	0.320278	-1.11479	-0.441382	ML2_Dauno	-1.11479	4.06944	0.823554	0.667279	1.54016	0.71651	0.673033	2.07804	0.832274	0.556368	ML2_Dauno	-1.27342	0.866452	-1.27342	0.0941382
Gene_1827	1.29664	-0.302153	0.149244	ML2_AraC	1.29664	4.06683	0.823289	0.667633	1.79485	0.773489	0.616055	2.67422	0.944144	0.444626	ML2_AraC	1.6528	1.6528	-0.850824	0.0787792
Gene_1266	0.316973	1.31597	-0.093013	ML2_Dauno	1.31597	4.06664	0.82327	0.667658	1.84089	0.783345	0.606077	3.65547	1.10385	0.301151	ML2_Dauno	1.94484	0.0226287	1.94484	-1.28167
PPP2R1A	0.867835	0.656486	0.433264	ML2_AraC	0.867835	4.06375	0.822977	0.66805	1.37183	0.676222	0.712151	1.00374	0.578428	0.800348	ML2_AraC	0.724003	0.724003	0.404407	-0.109159
Gene_1565	0.575703	0.6875	0.719128	ML2_Etop	0.719128	4.0633	0.822931	0.668111	1.32123	0.663635	0.724097	0.800877	0.516681	0.849257	ML2_Etop	0.396714	0.240118	0.282475	0.396714
Gene_897	-0.65237	-0.690393	-0.6366	ML2_Dauno	-0.690393	4.04841	0.821422	0.670126	1.30749	0.660174	0.727355	0.725195	0.491662	0.867262	ML2_AraC	-0.421782	-0.421782	-0.244263	-0.253952
Gene_1186	0.979761	-0.673113	-0.245369	ML2_AraC	0.979761	4.04806	0.821387	0.670173	1.47322	0.700766	0.688465	2.48283	0.909731	0.478402	ML2_AraC	1.50282	1.50282	-0.971099	-0.146428
Gene_215	0.0942871	0.921135	0.840344	ML2_Dauno	0.921135	4.04534	0.821111	0.670541	1.56356	0.721932	0.667681	1.37631	0.677325	0.711098	ML2_Dauno	0.641496	-0.483619	0.641496	0.543721
Gene_707	-0.823666	-0.582473	-0.559149	ML2_AraC	-0.823666	4.0444	0.821016	0.670667	1.33035	0.66592	0.721939	0.842466	0.529926	0.839285	ML2_AraC	-0.69905	-0.69905	-0.109756	-0.167961
CACNG1	-0.809417	-0.671802	-0.47975	ML2_AraC	-0.809417	4.04231	0.820804	0.67095	1.33663	0.667491	0.720453	0.869388	0.538327	0.832808	ML2_AraC	-0.68363	-0.68363	-0.309726	0.0214075
Gene_1232	-0.620093	-0.668216	0.68821	ML2_Etop	0.68821	4.04194	0.820766	0.671001	1.30466	0.65946	0.728026	3.33156	1.05381	0.343275	ML2_Etop	1.77386	-0.869009	-1.34217	1.77386
Gene_127	0.720061	-0.30235	0.897562	ML2_Etop	0.897562	4.03798	0.820363	0.671537	1.41552	0.686906	0.701901	2.63296	0.936832	0.45174	ML2_Etop	1.41122	0.648828	-1.33609	1.41122
Gene_1829	0.445765	0.918153	-0.57381	ML2_Dauno	0.918153	4.03332	0.81989	0.672167	1.37097	0.67601	0.712353	3.71569	1.11291	0.293847	ML2_Etop	-1.75201	0.477622	1.74389	-1.75201
Gene_1105	0.367114	0.447177	1.06877	ML2_Etop	1.06877	4.0314	0.819695	0.672427	1.47702	0.70167	0.687584	1.42613	0.689476	0.699421	ML2_Etop	1.19066	-0.0813176	-0.307055	1.19066
Gene_1024	-0.402466	-0.883644	-0.651523	ML2_Dauno	-0.883644	4.02977	0.819529	0.672648	1.36729	0.675102	0.71322	0.832348	0.526735	0.841715	ML2_Dauno	-0.575266	-0.0424311	-0.575266	-0.199047
BMP5	0.781409	0.626137	0.55531	ML2_AraC	0.781409	4.02597	0.819143	0.673161	1.31102	0.661064	0.726519	0.840682	0.529365	0.839714	ML2_AraC	0.578814	0.578814	0.279496	0.129801
Gene_403	-0.954751	-0.226794	-0.707229	ML2_AraC	-0.954751	4.02518	0.819062	0.673269	1.46316	0.698369	0.690799	1.40471	0.684279	0.70443	ML2_AraC	-0.915938	-0.915938	0.563333	-0.639165
Gene_1265	0.447919	0.846834	-0.651101	ML2_Dauno	0.846834	4.0231	0.81885	0.673551	1.34169	0.668753	0.719258	3.75691	1.11906	0.288939	ML2_Etop	-1.81628	0.529378	1.70572	-1.81628
CDK6	0.856952	0.353805	0.718086	ML2_AraC	0.856952	4.02161	0.818699	0.673752	1.37519	0.677051	0.71136	1.05324	0.59252	0.788372	ML2_AraC	0.695406	0.695406	-0.271292	0.574592
Gene_531	0.306761	0.678142	0.924475	ML2_Etop	0.924475	4.01696	0.818226	0.674381	1.40863	0.685233	0.703512	1.07033	0.597307	0.784241	ML2_Etop	0.802638	-0.173211	0.164402	0.802638
Gene_1151	-0.185624	-0.731826	-0.955923	ML2_Etop	-0.955923	4.01601	0.818129	0.674509	1.48381	0.703281	0.686011	1.11325	0.609167	0.773875	ML2_Etop	-0.855466	0.298989	-0.154056	-0.855466
ACHE	1.10866	0.515161	0.217019	ML2_AraC	1.10866	4.01401	0.817925	0.67478	1.54162	0.716849	0.672699	1.51971	0.711737	0.677729	ML2_AraC	1.1498	1.1498	0.321221	-0.404774
Gene_909	-0.335579	0.724146	0.86172	ML2_Etop	0.86172	4.0134	0.817863	0.674863	1.37956	0.678126	0.710332	1.80131	0.774879	0.614649	ML2_AraC	-0.97931	-0.97931	0.449526	0.860162
Gene_306	1.17368	0.210351	-0.424235	ML2_AraC	1.17368	4.01117	0.817636	0.675164	1.60175	0.730696	0.658993	2.76164	0.959451	0.429854	ML2_AraC	1.5549	1.5549	0.406936	-1.17836
COPS8	-0.0996734	-0.689921	-1.03979	ML2_Etop	-1.03979	4.00955	0.81747	0.675384	1.56709	0.722747	0.666875	1.36306	0.674058	0.714215	ML2_Etop	-1.04418	0.426302	-0.0446469	-1.04418
Gene_752	0.888296	0.566523	0.481477	ML2_AraC	0.888296	4.00906	0.817421	0.67545	1.34184	0.668789	0.719223	0.945257	0.561325	0.814495	ML2_AraC	0.758834	0.758834	0.228323	0.0304902
Gene_1127	-1.0541	-0.584117	-0.220319	ML2_AraC	-1.0541	4.00905	0.81742	0.675451	1.50086	0.707309	0.682073	1.44669	0.694428	0.694628	ML2_AraC	-1.11429	-1.11429	-0.339619	0.427464
Gene_887	-1.01605	-0.680954	-0.153826	ML2_AraC	-1.01605	4.00848	0.817361	0.675529	1.51973	0.711741	0.677725	1.56699	0.722723	0.666898	ML2_AraC	-1.06177	-1.06177	-0.545643	0.595655
Gene_1103	-0.494649	-1.15758	0.151879	ML2_Dauno	-1.15758	4.00708	0.817218	0.675719	1.60773	0.732059	0.657638	2.91309	0.985409	0.40522	ML2_Dauno	-1.62752	-0.371221	-1.62752	1.29059
Gene_1864	0.121729	-1.38842	-0.117262	ML2_Dauno	-1.38842	4.00331	0.816834	0.676229	1.95627	0.807522	0.581531	3.36696	1.0594	0.338431	ML2_Dauno	-1.89205	0.57681	-1.89205	0.871773
BCORL1	-0.537463	-0.203877	-1.09629	ML2_Etop	-1.09629	4.00137	0.816637	0.676491	1.53228	0.714675	0.67484	1.89454	0.794678	0.594581	ML2_Etop	-1.38488	-0.25147	0.818311	-1.38488
Gene_842	-0.560187	0.189261	-1.08793	ML2_Etop	-1.08793	4.00102	0.816601	0.676538	1.53322	0.714894	0.674625	2.97965	0.996603	0.394773	ML2_Etop	-1.67522	-0.398668	1.38516	-1.67522
Gene_717	-0.435714	0.612377	0.881774	ML2_Etop	0.881774	3.99939	0.816434	0.67676	1.34238	0.668924	0.719096	1.95336	0.806921	0.582142	ML2_AraC	-1.08093	-1.08093	0.296849	1.00922
Gene_1705	0.926139	0.479736	-0.515721	ML2_AraC	0.926139	3.99598	0.816086	0.677221	1.35385	0.671776	0.716388	2.80143	0.966338	0.423265	ML2_Etop	-1.45907	1.19491	0.93743	-1.45907
Gene_21	-0.782618	-0.669354	0.491579	ML2_AraC	-0.782618	3.98973	0.815447	0.678067	1.30217	0.658831	0.728617	2.82061	0.969642	0.420118	ML2_Etop	1.51813	-1.0035	-1.13546	1.51813
Gene_1411	-0.756259	0.213308	0.90628	ML2_Etop	0.90628	3.98619	0.815086	0.678545	1.43877	0.692525	0.696472	2.81887	0.969342	0.420403	ML2_Etop	1.45736	-1.37971	-0.217938	1.45736
Gene_1641	0.88773	-0.343102	-0.677886	ML2_AraC	0.88773	3.98353	0.814814	0.678905	1.36531	0.674614	0.713685	2.34534	0.884183	0.503891	ML2_AraC	1.44646	1.44646	-0.104347	-1.0502
Gene_736	1.13854	0.246641	0.432399	ML2_AraC	1.13854	3.98175	0.814631	0.679147	1.54407	0.717419	0.672137	1.46635	0.69913	0.690058	ML2_AraC	1.18817	1.18817	-0.256827	0.132192
Gene_1605	-1.01328	-0.391821	0.478972	ML2_AraC	-1.01328	3.98139	0.814595	0.679195	1.40967	0.685485	0.70327	2.72111	0.952384	0.436652	ML2_AraC	-1.37313	-1.37313	-0.664322	1.34832
Gene_265	0.595581	0.325466	0.968066	ML2_Etop	0.968066	3.97875	0.814325	0.679552	1.3978	0.682593	0.706051	1.30229	0.658859	0.72859	ML2_Etop	1.06246	0.281027	-0.456531	1.06246
Gene_1768	-0.576147	-0.733958	-0.633042	ML2_Dauno	-0.733958	3.96596	0.813015	0.681282	1.27138	0.650995	0.73594	0.69835	0.482476	0.873592	ML2_Dauno	-0.329869	-0.313535	-0.329869	-0.236754
Gene_769	0.939889	0.107409	0.782797	ML2_AraC	0.939889	3.9647	0.812886	0.681453	1.5077	0.708919	0.680494	1.60428	0.731273	0.658419	ML2_AraC	0.849433	0.849433	-0.703482	0.844618
CARD11	0.483918	-0.941259	-0.47622	ML2_Dauno	-0.941259	3.96002	0.812406	0.682087	1.34693	0.670057	0.71802	1.88003	0.79163	0.597676	ML2_AraC	1.03595	1.03595	-1.03534	-0.145461
Gene_1068	0.536053	0.459953	0.912149	ML2_Etop	0.912149	3.958	0.812199	0.68236	1.33093	0.666065	0.721803	1.03352	0.586948	0.793141	ML2_Etop	0.887375	0.186343	-0.199522	0.887375
Gene_1572	0.526364	0.69797	-0.712861	ML2_Etop	-0.712861	3.95757	0.812155	0.682418	1.27239	0.651253	0.735699	3.52438	1.08388	0.317614	ML2_Etop	-1.81801	0.695079	1.52269	-1.81801
Gene_610	-0.753475	0.741862	0.426811	ML2_AraC	-0.753475	3.95527	0.811919	0.68273	1.30025	0.658344	0.729073	2.30605	0.876746	0.511363	ML2_AraC	-1.35688	-1.35688	0.951021	0.29596
Gene_1693	-0.517768	-0.616872	-0.795829	ML2_Etop	-0.795829	3.95465	0.811855	0.682813	1.28196	0.653697	0.733421	0.756083	0.502024	0.85994	ML2_Etop	-0.598971	-0.21458	-0.0379052	-0.598971
Gene_270	0.999621	-0.701302	0.121719	ML2_AraC	0.999621	3.95339	0.811726	0.682984	1.50588	0.708492	0.680913	2.79102	0.964542	0.42498	ML2_AraC	1.40283	1.40283	-1.32774	0.439282
Gene_129	0.801565	-0.669516	-0.451319	ML2_AraC	0.801565	3.95152	0.811533	0.683238	1.29445	0.656873	0.730452	2.04765	0.826165	0.562577	ML2_AraC	1.35043	1.35043	-0.745619	-0.415685
Gene_423	0.554227	0.0896271	1.13026	ML2_Etop	1.13026	3.94637	0.811005	0.683934	1.59268	0.728624	0.661051	2.20873	0.858046	0.530231	ML2_Etop	1.51235	0.238732	-0.923969	1.51235
Gene_584	0.95522	-0.257669	0.651934	ML2_AraC	0.95522	3.94474	0.810838	0.684154	1.40386	0.68407	0.704631	2.19296	0.854977	0.533337	ML2_Dauno	-1.12416	1.02356	-1.12416	0.925013
Gene_956	0.790733	0.544441	0.590617	ML2_AraC	0.790733	3.93891	0.810237	0.684944	1.2705	0.650769	0.736149	0.815155	0.521266	0.845839	ML2_AraC	0.601775	0.601775	0.129153	0.246225
Gene_891	-1.13932	-0.564537	0.0524984	ML2_AraC	-1.13932	3.93776	0.81012	0.685098	1.6195	0.734734	0.654976	2.1274	0.842101	0.546389	ML2_AraC	-1.32741	-1.32741	-0.520344	0.860546
Gene_811	-0.603696	-0.715083	-0.612384	ML2_Dauno	-0.715083	3.93217	0.809544	0.685855	1.25081	0.645706	0.740846	0.691144	0.47998	0.875285	ML2_AraC	-0.361556	-0.361556	-0.312984	-0.211402
BLVRB	0.858495	0.834227	-0.141948	ML2_AraC	0.858495	3.93152	0.809477	0.685944	1.4531	0.695964	0.693137	2.34617	0.884339	0.503734	ML2_Dauno	1.15064	0.869158	1.15064	-1.13877
Gene_1769	1.09569	0.159915	-0.538251	ML2_AraC	1.09569	3.92065	0.808357	0.687414	1.51582	0.710826	0.678624	2.8088	0.967608	0.422054	ML2_AraC	1.51214	1.51214	0.450686	-1.29223
Gene_819	0.642648	-0.697588	0.586516	ML2_Dauno	-0.697588	3.92001	0.808292	0.6875	1.24363	0.643849	0.742561	2.94936	0.991523	0.3995	ML2_Dauno	-1.6239	0.779577	-1.6239	1.26352
ADORA2B	-0.432659	-0.841709	-0.626321	ML2_Dauno	-0.841709	3.91357	0.807627	0.688372	1.28795	0.655222	0.731997	0.762019	0.50399	0.858528	ML2_Dauno	-0.528228	-0.102224	-0.528228	-0.184045
Gene_826	1.14838	0.214478	-0.410614	ML2_AraC	1.14838	3.9057	0.806815	0.689436	1.53339	0.714934	0.674585	2.6388	0.93787	0.450728	ML2_AraC	1.51662	1.51662	0.407886	-1.15296
Gene_532	0.426112	-0.834102	0.637001	ML2_Dauno	-0.834102	3.9045	0.806691	0.689598	1.28307	0.653979	0.733158	3.42762	1.0689	0.330272	ML2_Dauno	-1.8081	0.526378	-1.8081	1.51394
CHRM3	0.96262	0.128332	-0.720072	ML2_AraC	0.96262	3.90203	0.806435	0.689933	1.46161	0.698	0.691159	2.99806	0.999676	0.391925	ML2_Etop	-1.50974	1.41859	0.593277	-1.50974
Gene_1794	0.566961	-0.179295	1.05732	ML2_Etop	1.05732	3.90187	0.806419	0.689955	1.47152	0.700363	0.688858	2.66924	0.943263	0.445481	ML2_Etop	1.60753	0.360292	-1.25408	1.60753
Gene_579	-0.484273	0.352017	1.00978	ML2_Etop	1.00978	3.89914	0.806137	0.690324	1.3781	0.677766	0.710676	2.39435	0.893374	0.494687	ML2_Etop	1.42757	-1.11276	-0.175226	1.42757
Gene_1677	-0.38712	-0.875765	-0.619526	ML2_Dauno	-0.875765	3.89509	0.805718	0.690871	1.30064	0.658442	0.728982	0.806684	0.518551	0.847868	ML2_Dauno	-0.594926	-0.0368951	-0.594926	-0.160197
Gene_1446	-0.277382	-0.384612	-1.12487	ML2_Etop	-1.12487	3.89417	0.805623	0.690995	1.49021	0.704795	0.684532	1.6619	0.744288	0.645438	ML2_Etop	-1.36407	0.142095	0.514339	-1.36407
COMT	-0.654904	0.781461	0.462303	ML2_Dauno	0.781461	3.8843	0.804602	0.69233	1.2533	0.64635	0.74025	2.14643	0.845859	0.542576	ML2_AraC	-1.25626	-1.25626	0.952789	0.290448
Gene_1801	0.692285	-0.568669	0.650566	ML2_AraC	0.692285	3.88339	0.804507	0.692453	1.22588	0.639239	0.746805	2.71925	0.952059	0.436966	ML2_Dauno	-1.50463	0.781487	-1.50463	1.24642
Gene_896	-0.455402	0.824353	-0.610977	ML2_Dauno	0.824353	3.87755	0.803902	0.693243	1.26024	0.648136	0.738595	3.60085	1.09557	0.307915	ML2_Dauno	1.87204	-0.625344	1.87204	-1.46751
Gene_1569	-0.530291	0.253719	-1.03039	ML2_Etop	-1.03039	3.87153	0.803278	0.694056	1.40729	0.684907	0.703826	2.93883	0.989753	0.401152	ML2_Etop	-1.64572	-0.400542	1.42188	-1.64572
ATP2B4	0.987111	0.412273	0.44402	ML2_AraC	0.987111	3.86754	0.802864	0.694596	1.34151	0.668708	0.7193	1.06886	0.596896	0.784597	ML2_AraC	0.943138	0.943138	0.0116859	0.0646438
Gene_723	0.55677	-0.801724	0.535019	ML2_Dauno	-0.801724	3.86593	0.802696	0.694815	1.239	0.64265	0.743667	3.08699	1.01439	0.378407	ML2_Dauno	-1.70864	0.719826	-1.70864	1.29134
Gene_72	0.809715	0.924588	0.0306029	ML2_Dauno	0.924588	3.86374	0.802469	0.69511	1.51144	0.709798	0.679633	2.06077	0.828809	0.559889	ML2_Dauno	1.14769	0.717992	1.14769	-0.927882
Gene_1497	-0.623976	0.446769	-0.814598	ML2_Etop	-0.814598	3.86341	0.802435	0.695154	1.25252	0.646147	0.740438	2.93116	0.988461	0.402361	ML2_Dauno	1.54227	-0.654557	1.54227	-1.43538
Gene_426	0.436386	-0.737895	-0.713604	ML2_Dauno	-0.737895	3.86074	0.802157	0.695515	1.24415	0.643986	0.742435	1.56107	0.721358	0.668248	ML2_AraC	1.00228	1.00228	-0.528263	-0.659916
Gene_848	1.14053	0.238842	-0.376556	ML2_AraC	1.14053	3.85358	0.801413	0.696483	1.49964	0.707022	0.682353	2.53793	0.919769	0.468476	ML2_AraC	1.48712	1.48712	0.416282	-1.11702
Gene_1361	0.350595	0.568448	-0.92867	ML2_Etop	-0.92867	3.84813	0.800846	0.69722	1.30848	0.660424	0.727121	3.83303	1.13034	0.280067	ML2_Etop	-1.99829	0.588405	1.56354	-1.99829
Gene_1496	0.593408	0.817323	0.468965	ML2_Dauno	0.817323	3.84555	0.800578	0.697569	1.24008	0.64293	0.743409	0.919409	0.553597	0.820742	ML2_Dauno	0.677299	0.315473	0.677299	-0.0989718
Gene_320	0.335982	0.0958913	1.2393	ML2_Etop	1.2393	3.84163	0.800169	0.698098	1.65793	0.743401	0.646326	2.60321	0.931524	0.456927	ML2_Etop	1.74148	-0.0798051	-0.950996	1.74148
Gene_312	-0.518263	-0.761259	0.608384	ML2_Dauno	-0.761259	3.84161	0.800168	0.6981	1.21824	0.637245	0.748632	3.13543	1.02232	0.371212	ML2_Etop	1.69312	-0.683424	-1.43527	1.69312
Gene_715	-0.79985	-0.488283	-0.592476	ML2_AraC	-0.79985	3.83876	0.799871	0.698486	1.22921	0.640107	0.746008	0.80785	0.518925	0.847589	ML2_AraC	-0.684325	-0.684325	0.0484229	-0.30103
Gene_541	-1.08704	0.397868	0.295462	ML2_AraC	-1.08704	3.83623	0.799608	0.698827	1.42726	0.689749	0.699157	2.54502	0.921054	0.467209	ML2_AraC	-1.63167	-1.63167	0.651122	0.462797
Gene_1387	-0.685018	-0.47927	-0.717562	ML2_Etop	-0.717562	3.82888	0.798841	0.69982	1.21384	0.636093	0.749686	0.784587	0.511399	0.85315	ML2_Etop	-0.53633	-0.495714	0.137759	-0.53633
Gene_336	0.320667	0.258767	1.15589	ML2_Etop	1.15589	3.82712	0.798658	0.700058	1.50588	0.708492	0.680914	1.94197	0.804563	0.584539	ML2_Etop	1.48822	-0.116695	-0.64109	1.48822
Gene_59	0.315793	-0.877015	-0.649772	ML2_Dauno	-0.877015	3.82618	0.798559	0.700185	1.29108	0.656019	0.731251	1.47657	0.701562	0.687689	ML2_AraC	0.866786	0.866786	-0.752253	-0.415296
Gene_878	0.838654	-0.850993	-0.0861677	ML2_Dauno	-0.850993	3.82545	0.798483	0.700284	1.43496	0.691606	0.697362	2.6244	0.935308	0.453227	ML2_Dauno	-1.32655	1.31798	-1.32655	0.282793
Gene_1503	-1.19512	-0.157106	-0.348206	ML2_AraC	-1.19512	3.82414	0.798346	0.700461	1.57423	0.724392	0.665247	1.79145	0.772755	0.616797	ML2_AraC	-1.37205	-1.37205	0.422006	-0.0657218
Gene_123	-0.656458	-0.699122	-0.526679	ML2_Dauno	-0.699122	3.81701	0.797602	0.701423	1.1971	0.631691	0.7537	0.700188	0.483111	0.87316	ML2_AraC	-0.464379	-0.464379	-0.348887	-0.0753526
Gene_384	-0.896771	-0.746734	0.149767	ML2_AraC	-0.896771	3.81681	0.797581	0.701451	1.38424	0.679274	0.709233	2.11008	0.838666	0.549876	ML2_Etop	1.08294	-1.00143	-0.928464	1.08294
Gene_825	0.761734	-0.866382	-0.174534	ML2_Dauno	-0.866382	3.81456	0.797345	0.701755	1.36132	0.673626	0.714627	2.39751	0.893963	0.494098	ML2_AraC	1.25697	1.25697	-1.25415	0.180756
Gene_1515	0.483164	-0.810438	-0.574949	ML2_Dauno	-0.810438	3.81406	0.797293	0.701822	1.22082	0.637919	0.748014	1.61808	0.734411	0.655298	ML2_AraC	1.03252	1.03252	-0.762529	-0.401553
CAPN2	0.340226	0.657279	0.84822	ML2_Etop	0.84822	3.8132	0.797204	0.701938	1.26725	0.649935	0.736925	0.908775	0.550386	0.82331	ML2_Etop	0.690856	-0.096883	0.190192	0.690856
Gene_1621	1.04915	0.212315	-0.511807	ML2_AraC	1.04915	3.80837	0.796698	0.702591	1.40774	0.685016	0.703721	2.63485	0.937168	0.451412	ML2_AraC	1.42808	1.42808	0.516006	-1.27869
Gene_480	-0.275919	-0.380821	-1.10134	ML2_Etop	-1.10134	3.8072	0.796576	0.702748	1.4341	0.6914	0.697561	1.5866	0.727232	0.662432	ML2_Etop	-1.33099	0.134283	0.499514	-1.33099
Gene_1690	0.453201	0.655671	0.758655	ML2_Etop	0.758655	3.80471	0.796315	0.703085	1.21085	0.635309	0.750402	0.774783	0.508194	0.855488	ML2_Etop	0.519582	0.0795711	0.234586	0.519582
ABCA3	-0.972942	-0.317426	-0.522334	ML2_AraC	-0.972942	3.80358	0.796197	0.703237	1.32021	0.663377	0.72434	1.14093	0.616693	0.767204	ML2_AraC	-0.979676	-0.979676	0.280522	-0.275479
Gene_339	-0.184186	1.20917	-0.286766	ML2_Dauno	1.20917	3.79673	0.79548	0.704162	1.57825	0.725316	0.664331	4.05221	1.16221	0.255882	ML2_Dauno	2.0837	-0.511799	2.0837	-1.34884
Gene_511	0.404821	0.689517	0.762915	ML2_Etop	0.762915	3.79662	0.795468	0.704177	1.22135	0.638058	0.747888	0.802562	0.517224	0.848854	ML2_Etop	0.513893	0.00667859	0.292352	0.513893
Gene_1209	-0.739055	0.776272	0.322697	ML2_Dauno	0.776272	3.79014	0.79479	0.705051	1.25293	0.646254	0.740338	2.31266	0.878002	0.5101	ML2_AraC	-1.31081	-1.31081	1.08517	0.103038
Gene_196	-0.67742	-0.788331	0.381131	ML2_Dauno	-0.788331	3.78385	0.794129	0.7059	1.22563	0.639173	0.746865	2.56072	0.923891	0.464417	ML2_Etop	1.40934	-0.794899	-1.24097	1.40934
Gene_1785	0.974974	-0.246169	-0.5701	ML2_AraC	0.974974	3.78149	0.793882	0.706218	1.33619	0.66738	0.720559	2.31892	0.87919	0.508905	ML2_AraC	1.48959	1.48959	-0.0780192	-0.985424
Gene_413	1.25702	0.203433	0.169451	ML2_AraC	1.25702	3.77389	0.793084	0.707243	1.65021	0.741667	0.648059	1.89527	0.79483	0.594427	ML2_AraC	1.44687	1.44687	-0.127171	-0.276847
AMY2B	0.186285	0.870978	0.733108	ML2_Dauno	0.870978	3.77319	0.79301	0.707338	1.33075	0.666021	0.721844	1.08786	0.60218	0.780005	ML2_Dauno	0.636105	-0.31313	0.636105	0.389571
Gene_630	0.832426	0.367298	0.635979	ML2_AraC	0.832426	3.77185	0.79287	0.707518	1.23231	0.640913	0.745266	0.9066	0.549727	0.823835	ML2_AraC	0.690167	0.690167	-0.17596	0.443892
Gene_648	-0.128515	-0.776404	-0.864498	ML2_Etop	-0.864498	3.76609	0.792264	0.708295	1.36668	0.674951	0.713364	1.01262	0.580982	0.798198	ML2_Etop	-0.695492	0.35132	-0.31059	-0.695492
Gene_1600	-0.0837689	1.19027	0.388873	ML2_Dauno	1.19027	3.76443	0.792089	0.708519	1.57497	0.724563	0.665077	2.29637	0.874903	0.513217	ML2_Dauno	1.45849	-0.624439	1.45849	-0.315834
Gene_1171	-0.949495	-0.248116	0.593078	ML2_AraC	-0.949495	3.76426	0.792071	0.708542	1.31484	0.662028	0.725612	2.70543	0.949637	0.439305	ML2_Etop	1.39299	-1.3758	-0.569715	1.39299
Gene_649	-0.630343	-0.743174	-0.481094	ML2_Dauno	-0.743174	3.76268	0.791905	0.708755	1.18109	0.627453	0.757543	0.725958	0.491921	0.867082	ML2_Dauno	-0.457865	-0.43488	-0.457865	0.0223278
Gene_589	0.687346	0.727097	-0.433982	ML2_Dauno	0.727097	3.75928	0.791547	0.709214	1.18945	0.62967	0.755535	2.69323	0.947493	0.441379	ML2_Etop	-1.45632	0.789496	1.28719	-1.45632
Gene_1039	0.407068	1.17325	0.0894525	ML2_Dauno	1.17325	3.75605	0.791207	0.709649	1.55022	0.718847	0.670729	2.45532	0.904676	0.483421	ML2_Dauno	1.56093	0.112517	1.56093	-0.912903
Gene_505	0.0591978	0.617667	-1.03822	ML2_Etop	-1.03822	3.75449	0.791043	0.709859	1.46292	0.698312	0.690855	4.37683	1.20787	0.223544	ML2_Etop	-2.12032	0.243885	1.8025	-2.12032
CELA3A	-0.960035	0.440186	0.400133	ML2_AraC	-0.960035	3.75161	0.790739	0.710248	1.27554	0.652058	0.73495	2.30577	0.876693	0.511416	ML2_AraC	-1.52091	-1.52091	0.590923	0.553981
Gene_1226	0.53774	0.679871	-0.638222	ML2_Dauno	0.679871	3.74779	0.790336	0.710763	1.15872	0.621481	0.762922	3.1282	1.02114	0.372279	ML2_Etop	-1.69135	0.687691	1.43042	-1.69135
Gene_482	0.259664	-1.16559	-0.263014	ML2_Dauno	-1.16559	3.74653	0.790203	0.710933	1.49521	0.705977	0.683376	2.29939	0.875479	0.512638	ML2_Dauno	-1.48222	0.739551	-1.48222	0.428909
Gene_1079	-1.08991	0.498907	-0.122218	ML2_AraC	-1.08991	3.74422	0.78996	0.711244	1.45176	0.695643	0.693449	2.70472	0.949512	0.439426	ML2_AraC	-1.51308	-1.51308	1.15148	-0.2639
BIRC7	0.194371	1.24923	0.176755	ML2_Dauno	1.24923	3.74337	0.789871	0.711358	1.62959	0.737019	0.652699	2.60862	0.932491	0.455981	ML2_Dauno	1.65161	-0.211521	1.65161	-0.774118
Gene_4	0.616639	-0.751005	-0.477214	ML2_Dauno	-0.751005	3.74094	0.789613	0.711686	1.17199	0.625029	0.759731	1.7292	0.759209	0.630463	ML2_AraC	1.149	1.149	-0.793791	-0.336551
Gene_182	1.01999	0.157799	-0.564451	ML2_AraC	1.01999	3.74067	0.789585	0.711723	1.38389	0.679189	0.709315	2.64956	0.939781	0.448867	ML2_AraC	1.4262	1.4262	0.489316	-1.30867
Gene_477	1.12164	-0.0906073	0.475395	ML2_AraC	1.12164	3.73838	0.789343	0.712031	1.49228	0.705284	0.684054	1.89082	0.793897	0.595374	ML2_AraC	1.25	1.25	-0.776184	0.469901
Gene_242	-0.450285	0.299701	-1.01664	ML2_Etop	-1.01664	3.73793	0.789296	0.712092	1.32614	0.664866	0.722935	2.9845	0.997413	0.394021	ML2_Etop	-1.68446	-0.317465	1.45607	-1.68446
Gene_107	-0.44754	-0.88499	-0.485885	ML2_Dauno	-0.88499	3.73675	0.789171	0.712251	1.21958	0.637596	0.748311	0.835321	0.527675	0.841001	ML2_Dauno	-0.705832	-0.159482	-0.705832	0.0723493
Gene_71	-0.478978	-0.441053	0.895216	ML2_Etop	0.895216	3.73629	0.789122	0.712313	1.22536	0.639103	0.746929	3.29403	1.04786	0.348474	ML2_Etop	1.87379	-0.831764	-1.22555	1.87379
Gene_1283	0.215107	-0.817142	0.755791	ML2_Dauno	-0.817142	3.73596	0.789088	0.712357	1.28521	0.654526	0.732647	3.67542	1.10686	0.298713	ML2_Dauno	-1.82979	0.210351	-1.82979	1.74761
Gene_211	-0.403302	-0.74763	-0.682839	ML2_Dauno	-0.74763	3.73552	0.789041	0.712416	1.18787	0.629251	0.755915	0.671346	0.473056	0.879922	ML2_Etop	-0.354646	-0.0720012	-0.352002	-0.354646
Gene_554	0.731335	-0.580318	0.529804	ML2_AraC	0.731335	3.72104	0.787511	0.714366	1.15231	0.619761	0.764463	2.47399	0.908111	0.480009	ML2_Dauno	-1.42929	0.878385	-1.42929	1.05668
Gene_687	-0.0891277	-0.919996	-0.725066	ML2_Dauno	-0.919996	3.72097	0.787504	0.714375	1.38006	0.678247	0.710216	1.06376	0.595472	0.785828	ML2_Dauno	-0.646272	0.39274	-0.646272	-0.377689
Gene_1745	-0.442045	0.296088	-1.01879	ML2_Etop	-1.01879	3.71918	0.787314	0.714617	1.32101	0.663578	0.724151	2.97439	0.995723	0.39559	ML2_Etop	-1.6874	-0.305163	1.45054	-1.6874
Gene_422	-0.975019	-0.306468	-0.492046	ML2_AraC	-0.975019	3.71833	0.787224	0.714732	1.28669	0.654903	0.732295	1.13436	0.614916	0.768786	ML2_AraC	-0.996539	-0.996539	0.271249	-0.236524
COL9A1	-0.716693	-0.275112	0.806208	ML2_Etop	0.806208	3.71801	0.78719	0.714774	1.23931	0.64273	0.743593	2.95616	0.992666	0.398434	ML2_Etop	1.67559	-1.14984	-0.849157	1.67559
ADRB3	-0.0815525	-0.831806	0.819237	ML2_Dauno	-0.831806	3.70989	0.786331	0.715867	1.3697	0.675697	0.712652	4.03419	1.15962	0.257796	ML2_Etop	1.94586	-0.185013	-1.82825	1.94586
CDH20	0.0694791	0.693833	0.954689	ML2_Etop	0.954689	3.7089	0.786225	0.716	1.39766	0.682559	0.706083	1.31678	0.662516	0.725152	ML2_Etop	0.907737	-0.490018	0.222638	0.907737
CHRNE	-0.582863	0.631471	-0.627584	ML2_Dauno	0.631471	3.70674	0.785996	0.716292	1.13235	0.614369	0.769271	2.96684	0.994457	0.396767	ML2_Dauno	1.64023	-0.724538	1.64023	-1.30321
Gene_1120	-0.71744	-0.72094	-0.378978	ML2_Dauno	-0.72094	3.70286	0.785585	0.716813	1.1781	0.626657	0.758262	0.832144	0.52667	0.841764	ML2_AraC	-0.589097	-0.589097	-0.489748	0.189101
Gene_1707	0.509393	0.482528	0.825247	ML2_Etop	0.825247	3.69986	0.785266	0.717217	1.17335	0.625392	0.759404	0.840815	0.529407	0.839682	ML2_Etop	0.742709	0.177476	-0.086457	0.742709
AMY1B	-1.085	0.215476	0.407604	ML2_AraC	-1.085	3.6958	0.784836	0.717763	1.38979	0.680634	0.70793	2.48058	0.909319	0.47881	ML2_AraC	-1.61635	-1.61635	0.292102	0.779984
Gene_783	-0.974561	-0.244544	0.534887	ML2_AraC	-0.974561	3.69404	0.784649	0.717999	1.29567	0.657184	0.73016	2.5726	0.926032	0.462313	ML2_AraC	-1.38751	-1.38751	-0.508829	1.30737
Gene_641	0.17895	0.704811	0.873168	ML2_Etop	0.873168	3.69211	0.784444	0.718259	1.2912	0.65605	0.731223	1.06199	0.594976	0.786257	ML2_Etop	0.740056	-0.324629	0.279311	0.740056
CHRNA3	-0.22895	-0.736151	-0.80935	ML2_Etop	-0.80935	3.68856	0.784066	0.718737	1.24938	0.645338	0.741186	0.829259	0.525756	0.842457	ML2_Etop	-0.611813	0.191964	-0.273235	-0.611813
ADORA1	-0.974701	-0.279098	-0.503253	ML2_AraC	-0.974701	3.68854	0.784064	0.718739	1.2812	0.653504	0.733602	1.15996	0.621814	0.762624	ML2_AraC	-1.00009	-1.00009	0.320205	-0.275591
ADORA2A	-0.413049	0.877064	-0.505711	ML2_Dauno	0.877064	3.68397	0.783578	0.719354	1.1956	0.631294	0.754061	3.40733	1.06573	0.332982	ML2_Dauno	1.84817	-0.625314	1.84817	-1.35841
Gene_1001	0.824091	0.495949	-0.488014	ML2_AraC	0.824091	3.67832	0.782977	0.720114	1.16325	0.622695	0.761832	2.48631	0.910367	0.477771	ML2_Etop	-1.39851	1.05053	0.963697	-1.39851
Gene_1324	-0.10279	0.543019	1.04679	ML2_Etop	1.04679	3.67612	0.782743	0.720409	1.4012	0.683423	0.705253	1.72899	0.759163	0.630509	ML2_Etop	1.2208	-0.697958	-0.0288659	1.2208
CLIC4	0.248134	0.0695174	1.25416	ML2_Etop	1.25416	3.67364	0.782479	0.720742	1.63933	0.739218	0.650505	2.75849	0.958904	0.430379	ML2_Etop	1.81149	-0.188994	-0.979057	1.81149
Gene_654	-0.267498	-0.445817	-1.01841	ML2_Etop	-1.01841	3.66994	0.782085	0.721239	1.30746	0.660167	0.727362	1.26495	0.649347	0.737471	ML2_Etop	-1.1536	0.133883	0.333215	-1.1536
Gene_822	0.466423	-0.750352	-0.597918	ML2_Dauno	-0.750352	3.66932	0.782019	0.721323	1.13809	0.615924	0.767889	1.48742	0.704136	0.685177	ML2_AraC	1.002	1.002	-0.651947	-0.479589
C17orf97	-0.956507	0.152306	0.617284	ML2_AraC	-0.956507	3.666	0.781665	0.721769	1.31914	0.663109	0.724593	2.51912	0.916356	0.471845	ML2_AraC	-1.51095	-1.51095	-0.00980861	1.1168
Gene_98	1.05545	-0.193255	-0.455486	ML2_AraC	1.05545	3.66541	0.781602	0.721848	1.35878	0.672999	0.715224	2.29847	0.875304	0.512813	ML2_AraC	1.53455	1.53455	-0.119334	-0.873327
Gene_40	0.103811	0.675041	0.935725	ML2_Etop	0.935725	3.66329	0.781375	0.722134	1.34204	0.668839	0.719176	1.227	0.639532	0.746535	ML2_Etop	0.882927	-0.434028	0.202694	0.882927
Gene_1603	0.833323	0.535707	0.42788	ML2_AraC	0.833323	3.66208	0.781247	0.722295	1.16449	0.623028	0.761533	0.837033	0.528215	0.84059	ML2_AraC	0.717575	0.717575	0.243337	-0.0119803
ATP8A2	-0.674764	-0.689728	-0.445247	ML2_Dauno	-0.689728	3.65496	0.780487	0.723252	1.12928	0.613535	0.770012	0.714585	0.488052	0.869768	ML2_AraC	-0.519981	-0.519981	-0.399539	0.0489951
Gene_608	1.24618	0.169319	0.158965	ML2_AraC	1.24618	3.65459	0.780448	0.723301	1.6069	0.73187	0.657826	1.88004	0.79163	0.597675	ML2_AraC	1.44692	1.44692	-0.164793	-0.262977
ADH1B	1.08128	0.155582	-0.44074	ML2_AraC	1.08128	3.64579	0.779507	0.724483	1.38763	0.680105	0.708437	2.44909	0.903529	0.484561	ML2_AraC	1.45967	1.45967	0.365582	-1.13327
Gene_1346	0.549822	-0.381622	0.850705	ML2_Etop	0.850705	3.64466	0.779387	0.724634	1.17164	0.624937	0.759814	2.5206	0.916625	0.471579	ML2_Etop	1.45173	0.473005	-1.36709	1.45173
Gene_229	1.2607	-0.225455	-0.0628829	ML2_AraC	1.2607	3.64187	0.779088	0.725009	1.64414	0.740303	0.649422	2.4612	0.905759	0.482345	ML2_AraC	1.6618	1.6618	-0.551142	-0.300045
Gene_780	-0.652691	0.653351	-0.50523	ML2_Dauno	0.653351	3.64162	0.779061	0.725043	1.10813	0.607764	0.775112	2.79708	0.965588	0.423981	ML2_Dauno	1.58625	-0.864087	1.58625	-1.10991
C4B	0.987067	-0.323328	-0.424016	ML2_AraC	0.987067	3.63762	0.778633	0.72558	1.25863	0.647722	0.738979	2.08721	0.834107	0.554506	ML2_AraC	1.47445	1.47445	-0.316306	-0.701577
Gene_1593	-0.401829	1.08837	0.183874	ML2_Dauno	1.08837	3.63544	0.7784	0.725871	1.37982	0.678188	0.710272	2.66262	0.942094	0.446617	ML2_Dauno	1.56677	-0.923778	1.56677	-0.458789
Gene_1744	0.12154	-1.12368	0.400527	ML2_Dauno	-1.12368	3.63452	0.778301	0.725995	1.43785	0.692304	0.696686	3.63974	1.10148	0.303085	ML2_Dauno	-1.94784	0.310655	-1.94784	1.46617
Gene_87	-1.3078	0.0814533	-0.111879	ML2_AraC	-1.3078	3.63242	0.778077	0.726276	1.72949	0.759274	0.630397	2.51454	0.915522	0.472669	ML2_AraC	-1.671	-1.671	0.595669	0.146222
Gene_1006	1.00659	0.403893	-0.312534	ML2_AraC	1.00659	3.63184	0.778015	0.726354	1.27403	0.651673	0.735308	2.17592	0.851649	0.536707	ML2_AraC	1.24541	1.24541	0.635084	-1.10803
Gene_1269	0.125364	-0.67408	0.909937	ML2_Etop	0.909937	3.62295	0.777062	0.727546	1.29809	0.657796	0.729588	3.72059	1.11364	0.293259	ML2_Etop	1.90057	-0.00158244	-1.73045	1.90057
Gene_1302	1.031	-0.175791	-0.483755	ML2_AraC	1.031	3.6203	0.776778	0.727901	1.32788	0.665302	0.722524	2.27664	0.871137	0.517011	ML2_AraC	1.50867	1.50867	-0.0638652	-0.923674
Gene_1803	0.904587	-0.125785	0.678823	ML2_AraC	0.904587	3.62023	0.77677	0.72791	1.2949	0.656988	0.730344	1.79491	0.7735	0.616044	ML2_Dauno	-0.943314	0.910821	-0.943314	0.877771
Gene_1383	-0.445655	0.19737	1.0447	ML2_Etop	1.0447	3.61765	0.776493	0.728257	1.32896	0.665572	0.722269	2.5461	0.92125	0.467017	ML2_Etop	1.5922	-1.03107	-0.438195	1.5922
Gene_1313	-0.879083	0.183754	-0.663648	ML2_AraC	-0.879083	3.61254	0.775945	0.728941	1.24698	0.644717	0.74176	2.03142	0.822886	0.565911	ML2_Dauno	1.10016	-0.956145	1.10016	-0.917884
Gene_1535	0.383014	0.823829	0.56553	ML2_Dauno	0.823829	3.60972	0.775642	0.729319	1.14522	0.61785	0.766171	0.846973	0.531342	0.838202	ML2_Dauno	0.65916	0.0113686	0.65916	0.108286
Gene_113	1.02067	-0.523334	-0.130627	ML2_AraC	1.02067	3.59781	0.774361	0.730914	1.33272	0.666513	0.721379	2.21978	0.860191	0.528062	ML2_AraC	1.46911	1.46911	-0.862361	-0.0987593
Gene_174	0.359538	0.266023	1.05503	ML2_Etop	1.05503	3.59619	0.774186	0.731132	1.31313	0.661597	0.726017	1.56712	0.722754	0.666868	ML2_Etop	1.31448	-0.0328062	-0.555229	1.31448
ATP2A1	0.059036	-0.987572	-0.615917	ML2_Dauno	-0.987572	3.59439	0.773993	0.731372	1.35814	0.672839	0.715376	1.29421	0.656812	0.73051	ML2_Dauno	-0.874506	0.560962	-0.874506	-0.199181
Gene_911	0.748059	0.644577	0.379635	ML2_AraC	0.748059	3.58972	0.773489	0.731998	1.1192	0.610791	0.772442	0.837388	0.528327	0.840505	ML2_AraC	0.594945	0.594945	0.463467	-0.147307
Gene_1075	-0.849903	-0.464606	0.443982	ML2_AraC	-0.849903	3.58146	0.7726	0.733102	1.13531	0.615173	0.768557	2.28695	0.873107	0.515026	ML2_Etop	1.30284	-1.13166	-0.781969	1.30284
Gene_131	-0.201491	0.970336	0.526457	ML2_Dauno	0.970336	3.58035	0.77248	0.733251	1.25931	0.647896	0.738818	1.67378	0.746944	0.642779	ML2_Dauno	1.05456	-0.7594	1.05456	0.106064
APOBEC2	-0.659283	-0.679031	-0.441176	ML2_Dauno	-0.679031	3.57947	0.772385	0.733368	1.09037	0.602875	0.779398	0.685892	0.478153	0.876517	ML2_AraC	-0.504946	-0.504946	-0.391518	0.0422657
Gene_1607	-0.987339	0.263718	0.451078	ML2_AraC	-0.987339	3.57928	0.772364	0.733394	1.24786	0.644944	0.74155	2.26774	0.869433	0.518729	ML2_AraC	-1.52234	-1.52234	0.299839	0.780307
ATP4A	1.01468	-0.160171	0.499163	ML2_AraC	1.01468	3.57654	0.772068	0.73376	1.30439	0.659392	0.72809	1.78725	0.771848	0.617714	ML2_AraC	1.12599	1.12599	-0.869263	0.593462
Gene_1500	0.50282	0.36231	-0.878079	ML2_Etop	-0.878079	3.57268	0.771652	0.734276	1.15512	0.620516	0.763787	3.08116	1.01344	0.37928	ML2_Etop	-1.80254	0.823716	1.18362	-1.80254
CAMLG	-0.108573	-0.536611	1.01491	ML2_Etop	1.01491	3.57234	0.771615	0.734322	1.32979	0.665781	0.722071	3.75925	1.11941	0.288662	ML2_Etop	2.02459	-0.377046	-1.56041	2.02459
Gene_1702	0.363672	-1.08061	-0.206491	ML2_Dauno	-1.08061	3.57198	0.771577	0.734369	1.34261	0.668981	0.719042	2.21689	0.85963	0.528629	ML2_Dauno	-1.43407	0.826106	-1.43407	0.4186
Gene_1709	-0.531816	-0.210493	0.957678	ML2_Etop	0.957678	3.57173	0.77155	0.734403	1.24428	0.644019	0.742404	3.05683	1.00943	0.382946	ML2_Etop	1.80455	-0.989176	-0.931665	1.80455
CPT2	-0.840143	-0.607921	-0.291934	ML2_AraC	-0.840143	3.57071	0.771439	0.73454	1.16063	0.621995	0.762461	0.945167	0.561298	0.814517	ML2_AraC	-0.80966	-0.80966	-0.368516	0.271488
Gene_1729	-0.888619	0.675755	-0.125477	ML2_AraC	-0.888619	3.5658	0.770908	0.735196	1.26203	0.648596	0.738168	2.66271	0.94211	0.446601	ML2_Dauno	1.35791	-1.30823	1.35791	-0.468337
Gene_1751	1.04327	0.138491	0.472283	ML2_AraC	1.04327	3.56546	0.770872	0.735241	1.33063	0.665992	0.721872	1.33614	0.667367	0.72057	ML2_AraC	1.08445	1.08445	-0.422316	0.307704
COL1A1	0.515509	-0.633655	-0.632074	ML2_Dauno	-0.633655	3.56467	0.770786	0.735347	1.06679	0.596318	0.785098	1.4636	0.698474	0.690697	ML2_AraC	1.0425	1.0425	-0.467056	-0.639213
ARID1B	0.561043	-0.914524	-0.236865	ML2_Dauno	-0.914524	3.56306	0.770613	0.735561	1.20723	0.634358	0.751271	2.00983	0.818501	0.570369	ML2_Dauno	-1.21923	1.03899	-1.21923	0.181765
Gene_55	-1.05292	-0.264402	0.346339	ML2_AraC	-1.05292	3.55907	0.770181	0.736095	1.2985	0.657902	0.729488	2.25693	0.867357	0.520823	ML2_AraC	-1.4126	-1.4126	-0.357699	1.05389
Gene_68	1.04986	0.200146	0.40842	ML2_AraC	1.04986	3.55791	0.770056	0.736249	1.30907	0.660574	0.726979	1.26363	0.649006	0.737788	ML2_AraC	1.09796	1.09796	-0.280858	0.158057
Gene_1658	0.75549	0.787736	0.162348	ML2_Dauno	0.787736	3.55735	0.769995	0.736324	1.21765	0.63709	0.748774	1.33657	0.667475	0.720469	ML2_Dauno	0.852375	0.641392	0.852375	-0.599461
Gene_1552	-0.776182	-0.63557	0.337742	ML2_AraC	-0.776182	3.55546	0.76979	0.736577	1.12048	0.61114	0.772133	2.15361	0.847273	0.541143	ML2_Etop	1.25095	-0.949303	-0.958056	1.25095
ACAA1	-0.771154	-0.614465	0.369114	ML2_AraC	-0.771154	3.55482	0.769721	0.736663	1.10849	0.607862	0.775025	2.19434	0.855247	0.533064	ML2_Etop	1.28147	-0.960517	-0.955415	1.28147
CACNA2D1	-0.859035	-0.672211	0.166267	ML2_AraC	-0.859035	3.54532	0.768692	0.73793	1.21745	0.637038	0.748821	1.89815	0.795434	0.593814	ML2_Etop	1.03853	-0.981386	-0.844474	1.03853
Gene_793	0.161796	0.826455	0.708823	ML2_Dauno	0.826455	3.53993	0.768107	0.73865	1.21164	0.635514	0.750215	1.00573	0.579001	0.799866	ML2_Dauno	0.598642	-0.322329	0.598642	0.394304
Gene_1486	1.01058	0.201548	0.44895	ML2_AraC	1.01058	3.52711	0.766714	0.74036	1.26345	0.648962	0.737829	1.18799	0.629283	0.755886	ML2_AraC	1.03295	1.03295	-0.303024	0.231506
Gene_1837	-0.776823	-0.682424	0.262779	ML2_AraC	-0.776823	3.52552	0.766542	0.740571	1.13821	0.615957	0.767859	2.03434	0.823477	0.565309	ML2_Etop	1.17182	-0.909118	-0.962126	1.17182
Gene_1408	-0.442525	-0.96566	-0.277758	ML2_Dauno	-0.96566	3.52257	0.766221	0.740965	1.20548	0.633897	0.751691	1.18604	0.628765	0.756355	ML2_Dauno	-0.999896	-0.205128	-0.999896	0.457306
Gene_145	-0.921424	-0.3166	-0.46644	ML2_AraC	-0.921424	3.522	0.766159	0.74104	1.16682	0.623652	0.760972	1.00033	0.577446	0.801172	ML2_AraC	-0.934841	-0.934841	0.221119	-0.204765
Gene_1410	0.110152	-0.888987	-0.668026	ML2_Dauno	-0.888987	3.52044	0.765989	0.741249	1.24869	0.645159	0.741352	1.17919	0.626948	0.757999	ML2_Dauno	-0.701108	0.615882	-0.701108	-0.372973
Gene_1046	0.555187	-0.888772	0.25986	ML2_Dauno	-0.888772	3.51894	0.765826	0.741449	1.16568	0.623345	0.761248	2.65556	0.940844	0.447832	ML2_Dauno	-1.60106	0.843397	-1.60106	0.933663
AXIN2	-0.203221	-0.814618	0.681013	ML2_Dauno	-0.814618	3.51164	0.765032	0.74242	1.16868	0.624148	0.760525	3.34743	1.05632	0.341096	ML2_Etop	1.75411	-0.29425	-1.65504	1.75411
Gene_1133	0.811584	-0.506766	-0.413723	ML2_AraC	0.811584	3.50424	0.764225	0.743406	1.08665	0.601844	0.780298	1.74902	0.763549	0.626091	ML2_AraC	1.30175	1.30175	-0.544862	-0.488715
Gene_1318	-0.137279	-0.644029	0.887729	ML2_Etop	0.887729	3.50414	0.764214	0.743419	1.22168	0.638144	0.747809	3.56976	1.09083	0.311827	ML2_Etop	1.92058	-0.335736	-1.60055	1.92058
CDC73	0.272281	-0.647338	0.793235	ML2_Etop	0.793235	3.49988	0.763749	0.743986	1.12241	0.611666	0.771668	3.10305	1.01703	0.376008	ML2_Etop	1.65475	0.219512	-1.63087	1.65475
Gene_593	-0.586917	-0.88499	-0.21455	ML2_Dauno	-0.88499	3.4973	0.763468	0.744329	1.17371	0.62549	0.759316	1.16665	0.623604	0.761015	ML2_Dauno	-0.899638	-0.435071	-0.899638	0.53469
Gene_967	0.130092	0.241662	1.17434	ML2_Etop	1.17434	3.49441	0.763153	0.744713	1.4544	0.696275	0.692835	2.13759	0.844115	0.544345	ML2_Etop	1.58703	-0.360311	-0.632314	1.58703
Gene_647	0.384601	0.642999	-0.706812	ML2_Etop	-0.706812	3.48807	0.76246	0.745556	1.06095	0.594684	0.786509	3.09222	1.01525	0.377625	ML2_Etop	-1.72309	0.529041	1.47467	-1.72309
Gene_1817	-0.676594	-0.385988	0.672481	ML2_AraC	-0.676594	3.4876	0.762409	0.745619	1.059	0.594137	0.78698	2.55311	0.922516	0.46577	ML2_Etop	1.54368	-1.01779	-0.906483	1.54368
Gene_1386	0.630999	-0.686909	0.42192	ML2_Dauno	-0.686909	3.48692	0.762334	0.745709	1.04802	0.59105	0.789635	2.39614	0.893708	0.494353	ML2_Dauno	-1.46611	0.821503	-1.46611	1.00326
Gene_1235	-0.681629	-0.633026	0.425322	ML2_AraC	-0.681629	3.48582	0.762214	0.745855	1.04624	0.590547	0.790066	2.25938	0.867829	0.520347	ML2_Etop	1.35665	-0.861862	-1.05289	1.35665
CLDN8	-0.500079	-0.74315	0.495521	ML2_Dauno	-0.74315	3.48547	0.762175	0.745902	1.04789	0.591014	0.789666	2.57132	0.925801	0.462539	ML2_Etop	1.49837	-0.624616	-1.31823	1.49837
Gene_553	0.826931	0.345848	0.541815	ML2_AraC	0.826931	3.48477	0.762099	0.745994	1.09699	0.604701	0.777801	0.818713	0.522403	0.844986	ML2_AraC	0.723721	0.723721	-0.125816	0.316388
Gene_26	0.342004	0.756098	0.624912	ML2_Dauno	0.756098	3.48395	0.76201	0.746104	1.07917	0.599768	0.782106	0.758624	0.502867	0.859336	ML2_Dauno	0.521585	-0.0424172	0.521585	0.266016
Gene_977	0.668261	0.768179	0.271566	ML2_Dauno	0.768179	3.48337	0.761946	0.746181	1.11042	0.608391	0.774559	1.03436	0.587185	0.792939	ML2_Dauno	0.754125	0.496685	0.754125	-0.388672
Gene_1366	0.394599	-0.963836	-0.31276	ML2_Dauno	-0.963836	3.48303	0.761909	0.746226	1.18251	0.627829	0.757203	1.77557	0.769321	0.620266	ML2_Dauno	-1.18334	0.869756	-1.18334	0.152468
Gene_697	0.521338	-0.678739	-0.543469	ML2_Dauno	-0.678739	3.47779	0.761335	0.746922	1.02784	0.585332	0.794516	1.42392	0.688941	0.699938	ML2_AraC	1.03091	1.03091	-0.608719	-0.467956
ADRA2A	0.950959	-0.495132	0.214696	ML2_AraC	0.950959	3.47517	0.761048	0.74727	1.19557	0.631288	0.754066	2.09715	0.836091	0.55249	ML2_AraC	1.24678	1.24678	-1.09601	0.435373
Gene_250	-0.636849	-0.689149	0.40639	ML2_Dauno	-0.689149	3.47366	0.760884	0.74747	1.04566	0.590383	0.790206	2.27254	0.870352	0.517802	ML2_Etop	1.35822	-0.781671	-1.1295	1.35822
CACNA1H	-0.447754	-0.760487	-0.520806	ML2_Dauno	-0.760487	3.47217	0.76072	0.747669	1.05006	0.591626	0.789141	0.623904	0.456035	0.890939	ML2_Dauno	-0.496308	-0.183575	-0.496308	-0.0799496
Gene_1546	0.520911	0.861093	0.315144	ML2_Dauno	0.861093	3.46926	0.760402	0.748054	1.11214	0.608863	0.774143	1.07347	0.598184	0.783481	ML2_Dauno	0.889457	0.266532	0.889457	-0.350512
BCL6	0.571171	0.703658	0.459413	ML2_Dauno	0.703658	3.46688	0.76014	0.748371	1.03243	0.586638	0.793405	0.715519	0.488371	0.869548	ML2_Dauno	0.526876	0.324057	0.526876	-0.0175242
CRIP1	0.828517	0.43058	-0.45307	ML2_AraC	0.828517	3.46667	0.760117	0.748399	1.07711	0.599197	0.782602	2.2185	0.859942	0.528313	ML2_Etop	-1.29407	1.06262	0.838515	-1.29407
Gene_1789	0.539418	0.781899	0.396513	ML2_Dauno	0.781899	3.46192	0.759596	0.749029	1.05956	0.594295	0.786844	0.848978	0.531971	0.83772	ML2_Dauno	0.701366	0.28367	0.701366	-0.167347
Gene_1805	0.356189	-0.312494	0.983411	ML2_Etop	0.983411	3.46062	0.759454	0.749201	1.19162	0.630243	0.755015	2.67314	0.943952	0.444811	ML2_Etop	1.66066	0.158669	-1.32966	1.66066
Gene_577	-0.15295	-0.377334	-1.06717	ML2_Etop	-1.06717	3.45998	0.759384	0.749286	1.30463	0.659453	0.728033	1.52993	0.714126	0.675381	ML2_Etop	-1.31734	0.276941	0.443941	-1.31734
Gene_798	0.536328	0.235501	0.898918	ML2_Etop	0.898918	3.457	0.759056	0.749682	1.15116	0.619452	0.76474	1.18763	0.629188	0.755972	ML2_Etop	1.0438	0.257337	-0.512716	1.0438
Gene_1879	0.481765	-0.420269	0.809537	ML2_Etop	0.809537	3.45591	0.758937	0.749826	1.06407	0.595559	0.785753	2.43506	0.900937	0.487141	ML2_Etop	1.4386	0.412914	-1.37054	1.4386
ARID3A	1.08999	0.138378	0.352441	ML2_AraC	1.08999	3.45448	0.75878	0.750016	1.33144	0.666193	0.721681	1.39526	0.681974	0.706645	ML2_AraC	1.18737	1.18737	-0.333057	0.108004
Gene_1260	0.532277	0.889855	-0.252346	ML2_Dauno	0.889855	3.45375	0.7587	0.750112	1.13884	0.616128	0.767707	2.40777	0.895873	0.492191	ML2_Dauno	1.40855	0.478863	1.40855	-1.25681
Gene_865	0.318424	-0.82224	0.557408	ML2_Dauno	-0.82224	3.45251	0.758563	0.750277	1.08818	0.602267	0.779929	2.95215	0.991992	0.399062	ML2_Dauno	-1.69582	0.415134	-1.69582	1.41317
Gene_883	-0.917627	-0.185064	-0.551387	ML2_AraC	-0.917627	3.45221	0.758531	0.750316	1.18032	0.627247	0.757729	1.17241	0.625143	0.759628	ML2_AraC	-0.937714	-0.937714	0.482124	-0.441398
Gene_1119	-0.463408	0.121747	1.02225	ML2_Etop	1.02225	3.45087	0.758383	0.750495	1.27457	0.65181	0.73518	2.58207	0.927735	0.460641	ML2_Etop	1.62232	-1.02326	-0.523889	1.62232
Gene_1727	-0.498411	0.682696	-0.549676	ML2_Dauno	0.682696	3.44982	0.758268	0.750633	1.01663	0.582131	0.797228	2.794	0.965056	0.424489	ML2_Dauno	1.62653	-0.660682	1.62653	-1.2479
Gene_623	-0.747579	0.812311	0.0732891	ML2_Dauno	0.812311	3.44777	0.758042	0.750905	1.2241	0.638774	0.747231	2.54069	0.920271	0.467982	ML2_Dauno	1.3506	-1.24151	1.3506	-0.309704
CCR5	-1.17383	-0.261648	-0.0802153	ML2_AraC	-1.17383	3.44489	0.757726	0.751286	1.45278	0.695887	0.693212	1.80223	0.775076	0.61445	ML2_AraC	-1.41181	-1.41181	0.0385726	0.426076
Gene_829	-0.704261	-0.303122	0.694324	ML2_AraC	-0.704261	3.44382	0.757608	0.751428	1.06995	0.597203	0.784332	2.52127	0.916747	0.471458	ML2_Etop	1.52044	-1.08516	-0.798109	1.52044
CDH1	0.39893	0.655807	0.663793	ML2_Etop	0.663793	3.44054	0.757247	0.751863	1.02985	0.585904	0.79403	0.665146	0.470866	0.88137	ML2_Etop	0.388485	0.0451277	0.329081	0.388485
Gene_466	-0.344885	-0.915637	0.409445	ML2_Dauno	-0.915637	3.43785	0.756951	0.75222	1.12498	0.612368	0.771047	2.72225	0.952584	0.43646	ML2_Dauno	-1.53459	-0.345715	-1.53459	1.45471
C3	0.928487	0.261639	0.466386	ML2_AraC	0.928487	3.43369	0.756493	0.75277	1.14806	0.618616	0.765487	0.984322	0.572807	0.805045	ML2_AraC	0.904767	0.904767	-0.209803	0.235586
Gene_43	0.588402	-0.526035	0.612795	ML2_Etop	0.612795	3.4308	0.756174	0.753153	0.998447	0.576902	0.801628	2.27181	0.870213	0.517943	ML2_Dauno	-1.38428	0.650841	-1.38428	1.18512
Gene_1238	0.543097	0.119382	0.956904	ML2_Etop	0.956904	3.43073	0.756167	0.753162	1.22487	0.638976	0.747045	1.53675	0.715716	0.673815	ML2_Etop	1.22331	0.278905	-0.73134	1.22331
Gene_790	-0.227663	-0.664343	-0.782796	ML2_Etop	-0.782796	3.42829	0.755898	0.753484	1.10595	0.607166	0.775637	0.737883	0.495945	0.864259	ML2_Etop	-0.627644	0.162881	-0.192288	-0.627644
Gene_1846	0.233551	-0.989702	-0.404163	ML2_Dauno	-0.989702	3.42622	0.75567	0.753758	1.1974	0.631771	0.753627	1.53612	0.71557	0.673959	ML2_Dauno	-1.10183	0.706133	-1.10183	0.0790177
Gene_1516	0.344513	0.566595	0.784563	ML2_Etop	0.784563	3.42431	0.755459	0.754012	1.05526	0.593087	0.787884	0.756461	0.502149	0.85985	ML2_Etop	0.662366	-0.0416969	0.111947	0.662366
Gene_1117	-0.738617	-0.791552	0.106359	ML2_Dauno	-0.791552	3.42382	0.755405	0.754076	1.18342	0.628072	0.756983	1.79657	0.773859	0.615681	ML2_Etop	1.0039	-0.771735	-0.997226	1.0039
Gene_867	0.858859	-0.32568	-0.494482	ML2_AraC	0.858859	3.42367	0.755388	0.754096	1.08822	0.602278	0.779919	1.82218	0.779354	0.610121	ML2_AraC	1.33801	1.33801	-0.227009	-0.77087
Gene_1505	-0.465154	-0.245577	0.936489	ML2_Etop	0.936489	3.42345	0.755365	0.754124	1.15369	0.620131	0.764132	2.90762	0.984484	0.406088	ML2_Etop	1.77952	-0.886558	-0.981597	1.77952
Gene_1048	-0.21715	-0.803388	-0.647787	ML2_Dauno	-0.803388	3.4229	0.755303	0.754198	1.11221	0.608883	0.774126	0.733321	0.494409	0.86534	ML2_Dauno	-0.510215	0.16792	-0.510215	-0.311695
Gene_1018	0.563227	-0.713142	-0.436614	ML2_Dauno	-0.713142	3.42225	0.755232	0.754283	1.01643	0.582073	0.797277	1.48863	0.704423	0.684896	ML2_AraC	1.05532	1.05532	-0.75969	-0.287546
Gene_1113	0.910374	0.4476	-0.303752	ML2_AraC	0.910374	3.42213	0.755218	0.7543	1.12139	0.611389	0.771913	1.9791	0.81222	0.576755	ML2_AraC	1.10725	1.10725	0.715596	-1.10025
Gene_452	0.227857	-0.535214	0.891816	ML2_Etop	0.891816	3.41938	0.754915	0.754663	1.13371	0.614738	0.768944	3.05794	1.00961	0.382777	ML2_Etop	1.73244	0.0943859	-1.54087	1.73244
COL19A1	0.211845	0.418994	0.989071	ML2_Etop	0.989071	3.41524	0.754458	0.755211	1.1987	0.632112	0.753317	1.26329	0.64892	0.737868	ML2_Etop	1.13547	-0.241179	-0.240288	1.13547
Gene_923	-0.982244	0.084639	-0.528794	ML2_AraC	-0.982244	3.41336	0.75425	0.755459	1.25159	0.645908	0.740659	1.75428	0.764697	0.624933	ML2_AraC	-1.10706	-1.10706	0.869358	-0.599843
Gene_1360	0.86116	0.220737	-0.575234	ML2_AraC	0.86116	3.41299	0.75421	0.755507	1.12122	0.611342	0.771955	2.31616	0.878665	0.509433	ML2_Etop	-1.32777	1.21002	0.630316	-1.32777
CEBPE	0.320547	-0.421521	-0.913788	ML2_Etop	-0.913788	3.40884	0.75375	0.756056	1.11544	0.609765	0.773348	1.59168	0.728395	0.661278	ML2_Etop	-1.18547	0.835215	0.128218	-1.18547
Gene_761	0.947157	0.068604	0.580359	ML2_AraC	0.947157	3.40296	0.753101	0.756832	1.23863	0.642555	0.743755	1.32409	0.664351	0.723421	ML2_AraC	0.943646	0.943646	-0.590036	0.559061
Gene_159	-0.258419	-0.466817	-0.919231	ML2_Etop	-0.919231	3.40129	0.752916	0.757053	1.12968	0.613646	0.769913	0.987509	0.573733	0.804274	ML2_Etop	-0.985905	0.115509	0.216565	-0.985905
Gene_429	-0.264891	0.931356	0.443154	ML2_Dauno	0.931356	3.39696	0.752436	0.757625	1.13398	0.614811	0.768879	1.66505	0.744995	0.644731	ML2_Dauno	1.08509	-0.798162	1.08509	0.0264639
Gene_356	0.987675	-0.51277	0.0805253	ML2_AraC	0.987675	3.38573	0.751192	0.759105	1.24492	0.644184	0.742252	2.13311	0.84323	0.545244	ML2_AraC	1.34734	1.34734	-1.01736	0.230247
Gene_1413	-0.569759	0.15147	-0.899342	ML2_Etop	-0.899342	3.38166	0.75074	0.759642	1.15638	0.620855	0.763483	2.13044	0.842703	0.545778	ML2_Etop	-1.35005	-0.468305	1.17335	-1.35005
Gene_1058	-0.519503	0.461701	-0.715604	ML2_Etop	-0.715604	3.38161	0.750735	0.759648	0.995141	0.575946	0.802428	2.49081	0.911191	0.476954	ML2_Dauno	1.45312	-0.562306	1.45312	-1.32469
Gene_600	1.03749	-0.388746	0.144404	ML2_AraC	1.03749	3.37578	0.750086	0.760417	1.24837	0.645076	0.741428	2.00686	0.817896	0.570984	ML2_AraC	1.35098	1.35098	-0.905071	0.216684
Gene_1395	0.405624	0.765949	0.510899	ML2_Dauno	0.765949	3.37229	0.749699	0.760876	1.01223	0.580869	0.798294	0.739926	0.496631	0.863775	ML2_Dauno	0.615952	0.0769116	0.615952	0.0624699
Gene_1479	-0.692809	0.651267	-0.335703	ML2_AraC	-0.692809	3.37086	0.74954	0.761064	1.01683	0.582188	0.79718	2.43756	0.901399	0.486681	ML2_Dauno	1.45005	-0.976043	1.45005	-0.833371
Gene_257	-0.805612	-0.220973	0.621067	ML2_AraC	-0.805612	3.36989	0.749432	0.761192	1.08356	0.600989	0.781043	2.35541	0.886079	0.501989	ML2_Etop	1.37218	-1.21128	-0.591268	1.37218
Gene_335	-0.61844	0.420517	0.654077	ML2_Etop	0.654077	3.36962	0.749402	0.761227	0.987119	0.57362	0.804369	1.71527	0.756146	0.633544	ML2_AraC	-1.17383	-1.17383	0.259482	0.861734
Gene_274	0.599968	0.197826	0.839365	ML2_Etop	0.839365	3.36845	0.749272	0.761381	1.10363	0.606529	0.776197	1.13011	0.613761	0.769811	ML2_Etop	0.962201	0.370829	-0.533133	0.962201
Gene_490	0.411318	-0.784643	0.481009	ML2_Dauno	-0.784643	3.3669	0.7491	0.761585	1.01622	0.582013	0.797328	2.62504	0.935422	0.453116	ML2_Dauno	-1.60075	0.54981	-1.60075	1.23737
Gene_1282	-0.789143	0.289724	-0.582863	ML2_AraC	-0.789143	3.36496	0.748884	0.76184	1.04641	0.590597	0.790023	1.96516	0.809353	0.57967	ML2_Dauno	1.16171	-0.902424	1.16171	-0.902922
Gene_156	-0.309522	-0.700971	-0.661582	ML2_Dauno	-0.700971	3.36474	0.748859	0.76187	1.02486	0.584481	0.795238	0.601702	0.447847	0.896043	ML2_Etop	-0.386382	0.0256344	-0.326745	-0.386382
Gene_1854	0.0664333	0.350237	1.10188	ML2_Etop	1.10188	3.36368	0.748741	0.76201	1.34122	0.668636	0.719369	1.78389	0.771123	0.618446	ML2_Etop	1.40795	-0.446623	-0.397678	1.40795
Gene_670	0.712743	-0.505925	-0.470992	ML2_AraC	0.712743	3.36367	0.74874	0.76201	0.985795	0.573235	0.804689	1.54831	0.718404	0.671165	ML2_AraC	1.19685	1.19685	-0.469692	-0.548794
Gene_446	1.12907	-0.147669	0.234973	ML2_AraC	1.12907	3.36364	0.748737	0.762014	1.35181	0.67127	0.716869	1.83305	0.781675	0.60777	ML2_AraC	1.36359	1.36359	-0.657	0.139778
CFAP70	0.647769	0.593929	0.451885	ML2_AraC	0.647769	3.3627	0.748633	0.762137	0.976557	0.570543	0.806924	0.645262	0.463775	0.885997	ML2_AraC	0.456217	0.456217	0.354956	0.0345503
Gene_1051	-0.281286	0.51884	0.847979	ML2_Etop	0.847979	3.35999	0.748331	0.762494	1.06739	0.596486	0.784953	1.47534	0.70127	0.687973	ML2_Etop	0.984617	-0.845172	0.150511	0.984617
Gene_1350	0.586273	-0.268524	-0.797586	ML2_Etop	-0.797586	3.35447	0.747716	0.76322	1.05196	0.592161	0.788681	1.84962	0.7852	0.604197	ML2_Etop	-1.20498	1.08542	0.182439	-1.20498
Gene_700	0.342368	0.952841	0.317631	ML2_Dauno	0.952841	3.35075	0.747301	0.763709	1.12601	0.612648	0.770799	1.26173	0.648518	0.738241	ML2_Dauno	1.06593	0.0120652	1.06593	-0.365886
Gene_416	-0.926078	0.307582	-0.388879	ML2_AraC	-0.926078	3.34861	0.747062	0.763991	1.10345	0.60648	0.77624	1.95866	0.808013	0.581032	ML2_AraC	-1.15203	-1.15203	1.05857	-0.575371
Gene_975	-0.978621	-0.178488	0.430886	ML2_AraC	-0.978621	3.34769	0.74696	0.764111	1.17522	0.625892	0.758953	2.18941	0.854285	0.534038	ML2_AraC	-1.37422	-1.37422	-0.324283	1.09516
Gene_1432	-0.141014	0.862556	-0.60335	ML2_Dauno	0.862556	3.33868	0.745954	0.765294	1.12792	0.613166	0.770339	3.44599	1.07176	0.327835	ML2_Dauno	1.83977	-0.240221	1.83977	-1.57936
ADGRE3	0.43847	0.322264	-0.872504	ML2_Etop	-0.872504	3.33036	0.745023	0.766386	1.05737	0.593682	0.787373	2.82452	0.970313	0.419479	ML2_Etop	-1.74316	0.751745	1.13762	-1.74316
Gene_1177	0.490261	0.67395	0.515067	ML2_Dauno	0.67395	3.32838	0.744802	0.766646	0.959859	0.565644	0.810964	0.628517	0.457718	0.889874	ML2_Dauno	0.457678	0.209823	0.457678	0.11631
Gene_281	-0.283358	-0.732687	-0.634012	ML2_Dauno	-0.732687	3.32633	0.744573	0.766913	1.01909	0.582836	0.796632	0.61474	0.452674	0.89305	ML2_Dauno	-0.402656	0.0581275	-0.402656	-0.32639
Gene_1125	-0.479421	-0.165954	-0.942404	ML2_Etop	-0.942404	3.32427	0.744342	0.767184	1.14551	0.617929	0.766101	1.42991	0.69039	0.698538	ML2_Etop	-1.19338	-0.244864	0.727868	-1.19338
Gene_293	0.565481	0.298245	0.782357	ML2_Etop	0.782357	3.32193	0.74408	0.767491	1.0208	0.583324	0.796219	0.872007	0.539137	0.832177	ML2_Etop	0.804837	0.318324	-0.33088	0.804837
Gene_1502	1.08345	-0.330471	-0.0989023	ML2_AraC	1.08345	3.31939	0.743796	0.767823	1.29285	0.656468	0.730832	2.03108	0.822815	0.565982	ML2_AraC	1.48069	1.48069	-0.626715	-0.220343
Gene_566	-0.540041	-0.67082	-0.462166	ML2_Dauno	-0.67082	3.31529	0.743336	0.76836	0.955242	0.564282	0.81208	0.56228	0.432928	0.905011	ML2_Dauno	-0.39261	-0.34835	-0.39261	-0.0322509
Gene_841	-0.968566	-0.146703	-0.454615	ML2_AraC	-0.968566	3.31214	0.742983	0.768772	1.16632	0.623516	0.761094	1.24111	0.643198	0.743162	ML2_AraC	-1.04882	-1.04882	0.46875	-0.306394
Gene_1450	-0.697233	0.563573	0.403746	ML2_AraC	-0.697233	3.31068	0.742819	0.768963	0.966759	0.567673	0.809294	1.72682	0.758688	0.630987	ML2_AraC	-1.2248	-1.2248	0.698433	0.384066
Gene_1415	0.804468	0.19312	0.618568	ML2_AraC	0.804468	3.30856	0.742582	0.76924	1.06709	0.596403	0.785024	0.960328	0.565782	0.81085	ML2_AraC	0.712095	0.712095	-0.405696	0.562582
Gene_228	-0.397869	-0.757819	0.498014	ML2_Dauno	-0.757819	3.30445	0.74212	0.769778	0.980608	0.571725	0.805944	2.50902	0.914516	0.473664	ML2_Etop	1.48339	-0.491469	-1.36788	1.48339
KLF1	-0.612322	-0.605	-0.450882	ML2_AraC	-0.612322	3.29965	0.74158	0.770407	0.944258	0.561028	0.814736	0.562814	0.433133	0.90489	ML2_AraC	-0.463516	-0.463516	-0.288429	-0.0451531
Gene_775	0.307073	-0.615667	-0.721212	ML2_Etop	-0.721212	3.29817	0.741414	0.7706	0.993486	0.575467	0.802828	1.16886	0.624196	0.760482	ML2_AraC	0.805036	0.805036	-0.311884	-0.729638
Gene_382	0.760162	0.478347	0.411772	ML2_AraC	0.760162	3.29598	0.741168	0.770886	0.976218	0.570444	0.807006	0.69004	0.479597	0.875544	ML2_AraC	0.647381	0.647381	0.192944	0.030046
Gene_1508	0.898871	0.432163	-0.271583	ML2_AraC	0.898871	3.29123	0.740634	0.771506	1.06849	0.596794	0.784686	1.83252	0.781563	0.607883	ML2_AraC	1.08548	1.08548	0.669019	-1.03475
Gene_1288	0.308554	-0.58631	-0.744567	ML2_Etop	-0.744567	3.29121	0.740632	0.771508	0.993345	0.575426	0.802862	1.19124	0.630143	0.755106	ML2_AraC	0.806798	0.806798	-0.250073	-0.789458
ACSL5	-0.706803	0.704068	-0.20595	ML2_AraC	-0.706803	3.28766	0.740231	0.771973	1.0377	0.588132	0.792131	2.41027	0.896338	0.491726	ML2_Dauno	1.4201	-1.05647	1.4201	-0.669592
Gene_1856	-0.200882	0.838517	-0.563605	ML2_Dauno	0.838517	3.28438	0.739863	0.7724	1.06111	0.594731	0.786468	3.21044	1.03448	0.360303	ML2_Dauno	1.78681	-0.32362	1.78681	-1.48094
Gene_1809	-0.412791	-0.340572	-0.862768	ML2_Etop	-0.862768	3.28422	0.739845	0.77242	1.03075	0.586161	0.793811	0.94365	0.560848	0.814883	ML2_Etop	-0.951958	-0.138018	0.390959	-0.951958
Gene_1139	1.07057	0.146757	0.289183	ML2_AraC	1.07057	3.27953	0.739316	0.773033	1.25128	0.645827	0.740733	1.33126	0.666149	0.721723	ML2_AraC	1.18326	1.18326	-0.262388	0.00905464
Gene_460	-0.564533	0.662995	-0.428565	ML2_Dauno	0.662995	3.27925	0.739285	0.773069	0.941927	0.560335	0.8153	2.45827	0.90522	0.48288	ML2_Dauno	1.51256	-0.782877	1.51256	-1.02483
Gene_1407	0.997073	0.0763007	0.454477	ML2_AraC	0.997073	3.27547	0.738859	0.773562	1.20653	0.634173	0.75144	1.28286	0.653926	0.733208	ML2_AraC	1.05052	1.05052	-0.4852	0.342881
CD33	0.937002	0.270709	0.372281	ML2_AraC	0.937002	3.27266	0.738542	0.773928	1.08985	0.60273	0.779525	0.96549	0.567301	0.809601	ML2_AraC	0.947132	0.947132	-0.119219	0.0799334
Gene_840	0.459957	-0.676061	-0.51685	ML2_Dauno	-0.676061	3.26979	0.738218	0.774302	0.935752	0.558496	0.816793	1.25682	0.647255	0.739412	ML2_AraC	0.942524	0.942524	-0.611568	-0.410513
Gene_1816	-0.318691	-0.83861	-0.457258	ML2_Dauno	-0.83861	3.26894	0.738122	0.774413	1.01392	0.581354	0.797885	0.72783	0.492555	0.866639	ML2_Dauno	-0.696254	-0.0199255	-0.696254	0.0418298
Gene_587	-0.574757	-0.602083	-0.480238	ML2_Dauno	-0.602083	3.26714	0.737918	0.774648	0.923479	0.554821	0.819759	0.52765	0.419385	0.912776	ML2_AraC	-0.40601	-0.40601	-0.269041	-0.104166
Gene_325	0.40375	0.750745	-0.484248	ML2_Dauno	0.750745	3.26695	0.737896	0.774673	0.961129	0.566018	0.810656	2.59221	0.929554	0.458857	ML2_Etop	-1.46855	0.440824	1.43699	-1.46855
Gene_169	-0.520732	0.137281	-0.907856	ML2_Etop	-0.907856	3.26586	0.737774	0.774814	1.11421	0.609429	0.773645	2.06973	0.830608	0.558061	ML2_Etop	-1.36666	-0.39881	1.14743	-1.36666
Gene_951	-0.837204	0.142065	0.600426	ML2_AraC	-0.837204	3.26214	0.737353	0.775299	1.0816	0.600446	0.781516	2.09506	0.835675	0.552914	ML2_AraC	-1.35037	-1.35037	-0.041076	1.06323
Gene_183	0.395493	0.351121	-0.859055	ML2_Etop	-0.859055	3.25838	0.736928	0.775789	1.01768	0.582431	0.796975	2.78307	0.963167	0.426294	ML2_Etop	-1.73227	0.683833	1.179	-1.73227
Gene_741	-0.893104	-0.571801	-0.0879123	ML2_AraC	-0.893104	3.25723	0.736798	0.775938	1.13232	0.614361	0.769278	1.24497	0.644198	0.742239	ML2_AraC	-0.961668	-0.961668	-0.475409	0.575218
CNR1	-0.798124	-0.218523	-0.584508	ML2_AraC	-0.798124	3.25577	0.736634	0.776127	1.0264	0.584923	0.794864	0.946936	0.561823	0.814089	ML2_AraC	-0.764154	-0.764154	0.431024	-0.501944
Gene_420	-0.218091	-0.239589	-1.05168	ML2_Etop	-1.05168	3.2544	0.736478	0.776306	1.21099	0.635346	0.750369	1.62979	0.737063	0.652655	ML2_Etop	-1.38256	0.148213	0.646643	-1.38256
Gene_189	-0.118571	0.564161	0.877789	ML2_Etop	0.877789	3.24812	0.735768	0.777122	1.10285	0.606314	0.776386	1.29954	0.658164	0.729243	ML2_Etop	0.946691	-0.662744	0.14883	0.946691
BMPR1A	-0.652584	-0.795195	0.126623	ML2_Dauno	-0.795195	3.24767	0.735716	0.777181	1.07423	0.598396	0.783297	1.72512	0.758315	0.631363	ML2_Dauno	-1.04181	-0.66882	-1.04181	1.0126
AUTS2	-0.515724	0.636127	-0.495685	ML2_Dauno	0.636127	3.24717	0.73566	0.777246	0.916333	0.55267	0.821485	2.46012	0.90556	0.482542	ML2_Dauno	1.51799	-0.688632	1.51799	-1.12227
AMY1C	-0.728067	0.55421	-0.343969	ML2_AraC	-0.728067	3.24313	0.735202	0.777771	0.955545	0.564371	0.812007	2.1778	0.852018	0.536334	ML2_Dauno	1.32589	-0.989328	1.32589	-0.759152
Gene_297	0.723543	0.0946643	0.746149	ML2_Etop	0.746149	3.24204	0.735078	0.777913	1.08921	0.602554	0.779678	1.19811	0.631956	0.753459	ML2_Etop	0.862205	0.591854	-0.635121	0.862205
Gene_50	0.481912	0.197059	0.89249	ML2_Etop	0.89249	3.24123	0.734987	0.778017	1.06761	0.596548	0.784899	1.19174	0.630276	0.754985	ML2_Etop	1.08034	0.201871	-0.548798	1.08034
Gene_1521	0.85311	0.169183	0.550788	ML2_AraC	0.85311	3.23672	0.734475	0.778603	1.05979	0.594359	0.786789	0.97978	0.571483	0.806144	ML2_AraC	0.805509	0.805509	-0.395432	0.461852
Gene_515	-0.256916	-0.466083	-0.86301	ML2_Etop	-0.86301	3.23497	0.734277	0.77883	1.02802	0.585384	0.794471	0.855176	0.533909	0.836229	ML2_Etop	-0.899727	0.0967599	0.16964	-0.899727
Gene_813	-0.541081	0.584338	-0.519406	ML2_Dauno	0.584338	3.23385	0.734149	0.778975	0.904003	0.548939	0.824462	2.36613	0.888093	0.499971	ML2_Dauno	1.46977	-0.697007	1.46977	-1.11068
Gene_391	-0.265236	-0.875141	0.439889	ML2_Dauno	-0.875141	3.22763	0.733443	0.779782	1.02972	0.585868	0.79406	2.62331	0.935113	0.453418	ML2_Dauno	-1.52237	-0.267551	-1.52237	1.44629
Gene_450	0.631202	-0.33003	-0.660485	ML2_Etop	-0.660485	3.227	0.733371	0.779864	0.943577	0.560826	0.814901	1.57292	0.72409	0.665546	ML2_AraC	1.11064	1.11064	-0.0340873	-0.957181
Gene_1195	0.523039	0.661776	0.44939	ML2_Dauno	0.661776	3.22449	0.733086	0.780189	0.913468	0.551806	0.822176	0.624979	0.456428	0.890691	ML2_Dauno	0.487246	0.278884	0.487246	0.0142863
COL9A3	0.674797	-0.204586	0.711047	ML2_Etop	0.711047	3.22104	0.732694	0.780636	1.00279	0.578156	0.800576	1.67762	0.747801	0.641921	ML2_Etop	1.05828	0.630509	-1.02525	1.05828
C1S	-1.04509	-0.265217	-0.184477	ML2_AraC	-1.04509	3.22072	0.732657	0.780678	1.19658	0.631554	0.753824	1.33534	0.667169	0.720758	ML2_AraC	-1.20942	-1.20942	0.0885116	0.22886
Gene_748	-0.199058	-1.00992	0.305206	ML2_Dauno	-1.00992	3.21785	0.732331	0.78105	1.15272	0.61987	0.764366	2.66477	0.942473	0.446248	ML2_Dauno	-1.62015	-0.095039	-1.62015	1.324
Gene_1812	0.720265	-0.29097	-0.596588	ML2_AraC	0.720265	3.21703	0.732237	0.781156	0.959362	0.565497	0.811084	1.63966	0.739293	0.65043	ML2_AraC	1.18902	1.18902	-0.0546942	-0.91538
AZU1	0.472296	0.899443	0.183609	ML2_Dauno	0.899443	3.21484	0.731989	0.781439	1.06577	0.596035	0.785342	1.31925	0.663136	0.724567	ML2_Dauno	1.06876	0.241395	1.06876	-0.570315
Gene_373	-0.335097	-0.26869	0.944639	ML2_Etop	0.944639	3.21425	0.731922	0.781515	1.07683	0.599118	0.782671	2.77742	0.962188	0.427231	ML2_Etop	1.77169	-0.717639	-1.05541	1.77169
Gene_755	0.704627	0.286254	0.614292	ML2_AraC	0.704627	3.2102	0.731459	0.78204	0.955794	0.564445	0.811947	0.741127	0.497034	0.86349	ML2_AraC	0.559588	0.559588	-0.241772	0.512204
Gene_1420	0.820317	0.247026	0.51452	ML2_AraC	0.820317	3.20622	0.731006	0.782555	0.998672	0.576967	0.801573	0.826561	0.5249	0.843104	ML2_AraC	0.754234	0.754234	-0.243796	0.353961
CHKB	-0.0976676	0.631599	-0.816417	ML2_Etop	-0.816417	3.20316	0.730657	0.78295	1.07499	0.598608	0.783114	3.29378	1.04782	0.34851	ML2_Etop	-1.74059	-0.039982	1.67526	-1.74059
Gene_1204	-0.510474	0.380834	0.72122	ML2_Etop	0.72122	3.20014	0.730312	0.783341	0.925777	0.555511	0.819203	1.58189	0.726152	0.663503	ML2_AraC	-1.04955	-1.04955	0.117474	0.965049
Gene_1654	0.943165	0.290418	0.307597	ML2_AraC	0.943165	3.19693	0.729946	0.783755	1.06852	0.596802	0.784679	0.97582	0.570327	0.807102	ML2_AraC	0.972693	0.972693	-0.0375644	-0.0377766
CA3	0.571152	-0.527385	-0.530875	ML2_AraC	0.571152	3.1969	0.729943	0.783759	0.886178	0.543501	0.828762	1.30754	0.660186	0.727344	ML2_AraC	1.04517	1.04517	-0.413516	-0.582619
ASIC1	1.01035	0.159287	0.328394	ML2_AraC	1.01035	3.19318	0.729518	0.784239	1.15402	0.620219	0.764053	1.17411	0.625595	0.759221	ML2_AraC	1.08888	1.08888	-0.261962	0.0779124
ALK	0.420925	-0.748003	-0.437141	ML2_Dauno	-0.748003	3.19186	0.729368	0.784409	0.927779	0.556111	0.81872	1.25523	0.646847	0.739789	ML2_AraC	0.885094	0.885094	-0.772948	-0.218522
Gene_434	0.384423	-0.775735	0.436093	ML2_Dauno	-0.775735	3.18561	0.728653	0.785216	0.939722	0.559679	0.815833	2.41327	0.896896	0.491169	ML2_Dauno	-1.54292	0.529386	-1.54292	1.16868
CCKAR	0.882527	-0.510606	0.14471	ML2_AraC	0.882527	3.1827	0.72832	0.785592	1.06051	0.594562	0.786614	1.88125	0.791885	0.597416	ML2_AraC	1.18989	1.18989	-1.04148	0.359385
Gene_1396	0.469376	-0.76666	0.358484	ML2_Dauno	-0.76666	3.18048	0.728066	0.785878	0.936592	0.558746	0.816589	2.26779	0.869443	0.518719	ML2_Dauno	-1.486	0.662786	-1.486	1.01587
Gene_1274	0.337572	-0.256408	0.938225	ML2_Etop	0.938225	3.17648	0.727607	0.786394	1.05997	0.594409	0.786746	2.29653	0.874934	0.513187	ML2_Etop	1.55188	0.135015	-1.20557	1.55188
Gene_329	-0.0820772	0.929692	0.494148	ML2_Dauno	0.929692	3.17274	0.727179	0.786875	1.11525	0.609712	0.773395	1.37856	0.677879	0.710568	ML2_Dauno	0.992409	-0.58414	0.992409	0.0524712
Gene_491	-0.452195	0.567422	0.595852	ML2_Etop	0.595852	3.17188	0.727081	0.786985	0.881487	0.54206	0.829893	1.36613	0.674815	0.713493	ML2_AraC	-0.984711	-0.984711	0.478209	0.606087
Gene_38	0.334929	0.178258	0.98538	ML2_Etop	0.98538	3.16491	0.726282	0.787883	1.11493	0.609625	0.773472	1.46408	0.698588	0.690586	ML2_Etop	1.28299	-0.0129781	-0.616734	1.28299
Gene_223	0.371683	-0.834694	0.362139	ML2_Dauno	-0.834694	3.16251	0.726006	0.788191	0.966007	0.567452	0.809476	2.41704	0.897598	0.49047	ML2_Dauno	-1.56222	0.557396	-1.56222	1.10426
Gene_444	0.196006	1.05219	-0.207583	ML2_Dauno	1.05219	3.15421	0.725053	0.789258	1.18861	0.629446	0.755738	2.76312	0.959709	0.429606	ML2_Dauno	1.69186	-0.0119088	1.69186	-1.21534
Gene_103	-0.930605	-0.322264	0.271977	ML2_AraC	-0.930605	3.15314	0.72493	0.789396	1.04385	0.589873	0.790643	1.7659	0.767225	0.622383	ML2_AraC	-1.21332	-1.21332	-0.40987	0.947788
ADCY3	-0.440038	0.831869	0.286988	ML2_Dauno	0.831869	3.14871	0.72442	0.789964	0.968	0.568038	0.808994	1.7334	0.760132	0.629533	ML2_Dauno	1.11869	-0.934541	1.11869	-0.0851793
Gene_1000	0.504307	-0.650018	-0.44746	ML2_Dauno	-0.650018	3.14754	0.724286	0.790114	0.87707	0.5407	0.830958	1.24354	0.643828	0.742581	ML2_AraC	0.965956	0.965956	-0.644113	-0.336622
Gene_1776	-0.558337	-0.398651	0.640758	ML2_Etop	0.640758	3.14426	0.723908	0.790536	0.881233	0.541982	0.829954	2.21633	0.859521	0.528739	ML2_Etop	1.46927	-0.852424	-0.928396	1.46927
Gene_1116	-0.308029	0.86445	0.374726	ML2_Dauno	0.86445	3.14189	0.723636	0.790839	0.982576	0.572298	0.805468	1.5536	0.71963	0.669955	ML2_Dauno	1.05747	-0.808419	1.05747	-0.0140691
Gene_1441	0.537171	0.602127	0.462424	ML2_Dauno	0.602127	3.13846	0.723241	0.791278	0.864946	0.53695	0.833878	0.560932	0.432409	0.905315	ML2_Dauno	0.386378	0.309581	0.386378	0.0773434
Gene_620	-0.834136	0.224027	-0.486354	ML2_AraC	-0.834136	3.13643	0.723006	0.791539	0.982511	0.572279	0.805484	1.67668	0.747591	0.642131	ML2_Dauno	0.996671	-0.975362	0.996671	-0.688023
Gene_1149	-0.448016	0.220223	0.86533	ML2_Etop	0.86533	3.13131	0.722416	0.792195	0.998012	0.576776	0.801733	1.87122	0.789771	0.599561	ML2_Etop	1.29667	-0.975551	-0.252706	1.29667
ABCB6	-0.113828	0.754228	0.657506	ML2_Dauno	0.754228	3.12719	0.72194	0.792723	1.01413	0.581415	0.797833	1.12396	0.61209	0.771293	ML2_AraC	-0.632378	-0.632378	0.608748	0.453692
Gene_1272	0.349396	0.933584	-0.223272	ML2_Dauno	0.933584	3.12372	0.72154	0.793166	1.04351	0.589776	0.790726	2.34351	0.883839	0.504236	ML2_Dauno	1.49424	0.223306	1.49424	-1.19178
BRINP3	0.128696	-0.621768	-0.775536	ML2_Etop	-0.775536	3.1214	0.721272	0.793463	1.00461	0.578681	0.800135	0.99709	0.576509	0.801956	ML2_Etop	-0.756006	0.600136	-0.228744	-0.756006
CDKL5	0.733053	0.630115	0.179895	ML2_AraC	0.733053	3.12084	0.721208	0.793534	0.966774	0.567678	0.809291	0.964629	0.567048	0.80981	ML2_AraC	0.652762	0.652762	0.615544	-0.441252
Gene_484	0.364542	-0.745024	-0.462089	ML2_Dauno	-0.745024	3.11914	0.72101	0.793752	0.901479	0.548172	0.825071	1.15519	0.620535	0.76377	ML2_AraC	0.821716	0.821716	-0.732994	-0.242789
CNN2	0.955591	-0.131194	0.395348	ML2_AraC	0.955591	3.11699	0.720762	0.794027	1.08667	0.601849	0.780294	1.4475	0.694621	0.69444	ML2_AraC	1.08023	1.08023	-0.724273	0.427163
Gene_1083	0.143163	-0.803158	0.576191	ML2_Dauno	-0.803158	3.11144	0.72012	0.794735	0.997553	0.576644	0.801844	2.81958	0.969464	0.420287	ML2_Dauno	-1.63899	0.180221	-1.63899	1.47941
CD44	-0.127721	0.973298	-0.370328	ML2_Dauno	0.973298	3.11099	0.720069	0.794793	1.10076	0.60574	0.77689	3.07973	1.0132	0.379495	ML2_Dauno	1.79907	-0.340553	1.79907	-1.30922
Gene_1872	0.740908	0.373331	-0.452631	ML2_AraC	0.740908	3.10564	0.719449	0.795476	0.893196	0.545648	0.82707	1.9001	0.795844	0.593398	ML2_Etop	-1.22217	0.968034	0.777996	-1.22217
C15orf39	-0.874127	0.0523883	0.555556	ML2_AraC	-0.874127	3.10435	0.7193	0.79564	1.07548	0.598744	0.782995	2.0968	0.836023	0.55256	ML2_AraC	-1.35462	-1.35462	-0.123153	1.07535
Gene_1355	0.451876	-0.904166	-0.1392	ML2_Dauno	-0.904166	3.1028	0.71912	0.795838	1.04109	0.589091	0.791312	1.82051	0.778997	0.610482	ML2_Dauno	-1.25882	0.86186	-1.25882	0.357569
Gene_487	-0.330589	-0.555932	-0.68279	ML2_Etop	-0.68279	3.10255	0.719091	0.79587	0.884551	0.543001	0.829154	0.53132	0.420841	0.911958	ML2_Etop	-0.527401	-0.0359386	-0.0937847	-0.527401
Gene_1163	-0.515551	0.534515	0.537748	ML2_Etop	0.537748	3.09909	0.71869	0.796311	0.840672	0.529362	0.839716	1.3793	0.678061	0.710394	ML2_AraC	-1.03436	-1.03436	0.496179	0.560769
Gene_166	0.769162	-0.43904	0.345206	ML2_AraC	0.769162	3.09251	0.717927	0.797149	0.903534	0.548797	0.824575	1.67721	0.747709	0.642013	ML2_Dauno	-1.07861	0.952087	-1.07861	0.647663
Gene_635	-0.903484	0.121548	-0.457944	ML2_AraC	-0.903484	3.08311	0.716835	0.798346	1.04077	0.589002	0.791388	1.5435	0.717287	0.672267	ML2_AraC	-1.04367	-1.04367	0.84241	-0.542495
PKMYT1	-0.851346	0.136187	-0.509822	ML2_AraC	-0.851346	3.07721	0.716148	0.799096	1.00326	0.57829	0.800464	1.53921	0.716288	0.673252	ML2_AraC	-0.962913	-0.962913	0.89405	-0.650024
Gene_588	-0.142726	1.12363	0.0908947	ML2_Dauno	1.12363	3.07647	0.716062	0.79919	1.29118	0.656044	0.731228	2.53056	0.918434	0.469793	ML2_Dauno	1.62968	-0.571394	1.62968	-0.707926
Gene_1332	-0.469989	-0.567104	-0.538492	ML2_Dauno	-0.567104	3.07414	0.715791	0.799486	0.83247	0.526773	0.841686	0.448304	0.386568	0.930093	ML2_AraC	-0.26209	-0.26209	-0.196176	-0.253287
CHN1	-0.59468	0.536752	0.441151	ML2_AraC	-0.59468	3.07235	0.715582	0.799713	0.836361	0.528003	0.840752	1.45197	0.695694	0.693399	ML2_AraC	-1.10035	-1.10035	0.601585	0.43272
Gene_629	0.791339	-0.299446	0.444467	ML2_AraC	0.791339	3.07163	0.715498	0.799805	0.913436	0.551796	0.822184	1.52286	0.712475	0.677004	ML2_Dauno	-0.96665	0.903204	-0.96665	0.684929
Gene_1025	0.843259	0.301399	0.375656	ML2_AraC	0.843259	3.07083	0.715406	0.799905	0.943044	0.560667	0.81503	0.777406	0.509053	0.854863	ML2_AraC	0.8179	0.8179	-0.0535747	0.0888586
ALPK3	0.156251	-1.05836	0.183351	ML2_Dauno	-1.05836	3.05608	0.713685	0.801776	1.17816	0.626673	0.758248	2.62303	0.935063	0.453467	ML2_Dauno	-1.67853	0.414524	-1.67853	1.06746
Gene_616	-0.14945	0.485356	0.854604	ML2_Etop	0.854604	3.05427	0.713474	0.802005	0.988254	0.57395	0.804094	1.25847	0.647681	0.739017	ML2_Etop	0.982072	-0.6704	0.0625464	0.982072
Gene_910	0.6932	-0.521984	0.33155	ML2_AraC	0.6932	3.05177	0.713182	0.802322	0.862918	0.53632	0.834366	1.74106	0.761808	0.627845	ML2_Dauno	-1.16732	0.884949	-1.16732	0.714505
Gene_1440	0.856414	0.24936	-0.39722	ML2_AraC	0.856414	3.0514	0.713139	0.802369	0.953409	0.56374	0.812524	1.78966	0.772368	0.617188	ML2_AraC	1.13088	1.13088	0.522186	-1.07282
Gene_1160	0.298426	0.231666	0.937843	ML2_Etop	0.937843	3.04874	0.712827	0.802705	1.02228	0.583746	0.795862	1.24561	0.644362	0.742088	ML2_Etop	1.17799	-0.0576969	-0.489909	1.17799
Gene_534	-0.43299	-0.74763	-0.357207	ML2_Dauno	-0.74763	3.04658	0.712576	0.802978	0.874027	0.539761	0.831691	0.628931	0.457869	0.889779	ML2_Dauno	-0.620043	-0.228086	-0.620043	0.159274
Gene_398	-0.795534	-0.244836	-0.475818	ML2_AraC	-0.795534	3.04588	0.712493	0.803067	0.919222	0.553541	0.820787	0.809315	0.519395	0.847238	ML2_AraC	-0.792668	-0.792668	0.300316	-0.313375
Gene_847	0.49353	-0.162042	0.836933	ML2_Etop	0.836933	3.04587	0.712492	0.803068	0.970286	0.568708	0.808441	1.74424	0.762506	0.627142	ML2_Etop	1.27393	0.342147	-1.02364	1.27393
Gene_1417	0.369375	0.658097	0.523702	ML2_Dauno	0.658097	3.04464	0.712348	0.803224	0.843794	0.530344	0.838966	0.574825	0.437731	0.902171	ML2_Dauno	0.458611	0.0578742	0.458611	0.178179
Gene_1788	-0.491844	-0.257823	-0.771742	ML2_Etop	-0.771742	3.04266	0.712116	0.803474	0.903969	0.548929	0.82447	0.859945	0.535395	0.835082	ML2_Etop	-0.852508	-0.29574	0.453833	-0.852508
Gene_488	0.604433	0.763731	-0.122064	ML2_Dauno	0.763731	3.03554	0.711283	0.804373	0.963524	0.566723	0.810077	1.68069	0.748485	0.641235	ML2_Dauno	1.09741	0.560084	1.09741	-0.976726
Gene_622	0.312322	-0.359881	-0.832798	ML2_Etop	-0.832798	3.03052	0.710695	0.805006	0.920612	0.553959	0.820451	1.35858	0.672949	0.715271	ML2_Etop	-1.10602	0.777248	0.150836	-1.10602
Gene_1325	-0.630303	0.604991	-0.300685	ML2_AraC	-0.630303	3.02798	0.710396	0.805327	0.853707	0.53345	0.836583	2.06293	0.829243	0.559448	ML2_Dauno	1.33743	-0.895853	1.33743	-0.761157
Gene_1852	-0.227094	-0.428202	-0.839229	ML2_Etop	-0.839229	3.02736	0.710324	0.805405	0.939234	0.559534	0.815951	0.822622	0.523648	0.844049	ML2_Etop	-0.901591	0.114859	0.196557	-0.901591
AKT2	0.859749	0.162314	0.454832	ML2_AraC	0.859749	3.02362	0.709885	0.805877	0.972386	0.569323	0.807933	0.906194	0.549604	0.823933	ML2_AraC	0.850841	0.850841	-0.325829	0.316458
Gene_1381	0.715663	-0.410448	-0.408215	ML2_AraC	0.715663	3.02142	0.709627	0.806154	0.847281	0.531438	0.838128	1.35863	0.67296	0.715261	ML2_AraC	1.14973	1.14973	-0.385632	-0.527594
Gene_56	0.896168	0.452649	0.103655	ML2_AraC	0.896168	3.01905	0.709349	0.806452	1.01875	0.582738	0.796715	1.10403	0.606639	0.7761	ML2_AraC	0.939602	0.939602	0.381628	-0.468077
Gene_1437	0.706974	-0.208665	-0.593058	ML2_AraC	0.706974	3.0153	0.708908	0.806924	0.895071	0.546221	0.826617	1.59328	0.728763	0.660913	ML2_AraC	1.14672	1.14672	0.0646698	-0.970864
Gene_173	-0.347391	-0.698902	-0.484701	ML2_Dauno	-0.698902	3.01369	0.708718	0.807127	0.84408	0.530434	0.838897	0.505677	0.410559	0.917642	ML2_Dauno	-0.463751	-0.0873579	-0.463751	-0.102386
Gene_406	-0.51408	0.648484	-0.371793	ML2_Dauno	0.648484	3.00335	0.707501	0.808426	0.82304	0.523781	0.843949	2.16907	0.850309	0.538065	ML2_Dauno	1.43053	-0.735216	1.43053	-0.94034
Gene_1422	-0.181998	0.344976	0.921657	ML2_Etop	0.921657	3.00273	0.707429	0.808504	1.00158	0.577807	0.800869	1.5011	0.707365	0.682017	ML2_Etop	1.20648	-0.694924	-0.188679	1.20648
Gene_194	-0.644252	0.277471	0.599007	ML2_AraC	-0.644252	3.00211	0.707355	0.808582	0.85086	0.53256	0.837267	1.57965	0.725638	0.664012	ML2_AraC	-1.14462	-1.14462	0.10606	0.896818
Gene_1153	1.00331	0.188672	-0.21426	ML2_AraC	1.00331	3.0019	0.70733	0.808609	1.08813	0.602255	0.77994	1.67263	0.746687	0.643037	ML2_AraC	1.26863	1.26863	0.241742	-0.784877
Gene_502	0.627744	0.524161	-0.383873	ML2_AraC	0.627744	3.00049	0.707165	0.808785	0.816166	0.521589	0.845597	1.81345	0.777486	0.612012	ML2_Etop	-1.2008	0.755137	0.966887	-1.2008
Gene_1855	-0.363322	-0.659535	0.507698	ML2_Dauno	-0.659535	2.99872	0.706956	0.809008	0.824746	0.524324	0.843539	2.17224	0.850928	0.537437	ML2_Etop	1.41061	-0.479961	-1.24296	1.41061
BCL2L11	0.661575	-0.331353	-0.533506	ML2_AraC	0.661575	2.9976	0.706823	0.809149	0.832105	0.526658	0.841774	1.36905	0.675538	0.712804	ML2_AraC	1.10342	1.10342	-0.15133	-0.768219
Gene_198	0.434199	0.664633	0.433461	ML2_Dauno	0.664633	2.99672	0.706721	0.809258	0.818155	0.522224	0.84512	0.585933	0.44194	0.899645	ML2_Dauno	0.527753	0.17106	0.527753	0.0137617
Gene_296	0.713656	0.355601	0.452329	ML2_AraC	0.713656	2.9965	0.706694	0.809286	0.840359	0.529263	0.839791	0.59572	0.445616	0.897412	ML2_AraC	0.6096	0.6096	-0.00677158	0.203602
Gene_1868	-0.307607	0.890464	0.266525	ML2_Dauno	0.890464	2.99619	0.706658	0.809324	0.958585	0.565268	0.811272	1.6725	0.74666	0.643064	ML2_Dauno	1.18656	-0.776172	1.18656	-0.202541
Gene_872	0.789824	0.294663	0.415826	ML2_AraC	0.789824	2.99552	0.706578	0.809409	0.88356	0.542697	0.829393	0.697224	0.482087	0.873857	ML2_AraC	0.737438	0.737438	-0.0835486	0.17238
Gene_637	1.05513	-0.188137	0.122842	ML2_AraC	1.05513	2.99534	0.706557	0.809432	1.16378	0.622838	0.761704	1.65663	0.743108	0.646619	ML2_AraC	1.32237	1.32237	-0.601488	0.0197722
CPS1	1.05752	0.0751846	-0.227642	ML2_AraC	1.05752	2.99454	0.706464	0.809531	1.17582	0.626051	0.75881	1.81021	0.77679	0.612716	ML2_AraC	1.3756	1.3756	0.075117	-0.732256
BCL2L2	0.648646	0.538234	-0.338512	ML2_AraC	0.648646	2.99079	0.70602	0.810002	0.825028	0.524413	0.843472	1.74338	0.762317	0.627332	ML2_Etop	-1.14776	0.76105	0.943432	-1.14776
CD52	-0.226104	0.609157	0.668877	ML2_Etop	0.668877	2.98965	0.705886	0.810145	0.869592	0.53839	0.832759	1.09845	0.605103	0.777449	ML2_AraC	-0.736492	-0.736492	0.418429	0.61916
Gene_770	0.299531	0.566828	0.652375	ML2_Etop	0.652375	2.98874	0.705779	0.810258	0.836606	0.52808	0.840693	0.578923	0.439289	0.90124	ML2_Etop	0.470531	-0.050805	0.23579	0.470531
Gene_1218	-0.6768	-0.418095	-0.43024	ML2_AraC	-0.6768	2.98553	0.705399	0.810661	0.817969	0.522165	0.845164	0.546983	0.426998	0.908455	ML2_AraC	-0.607694	-0.607694	-0.0192214	-0.14136
ALDH3A2	-0.514325	0.282841	-0.711352	ML2_Etop	-0.711352	2.98327	0.705132	0.810944	0.85055	0.532463	0.837342	1.85657	0.786674	0.602703	ML2_Dauno	1.18974	-0.504818	1.18974	-1.17857
AKR1B1	-1.05371	0.247994	0.0524119	ML2_AraC	-1.05371	2.98324	0.705129	0.810947	1.17454	0.625711	0.759116	1.97362	0.811094	0.577899	ML2_AraC	-1.45702	-1.45702	0.631744	0.194089
Gene_720	0.906232	0.134027	0.397337	ML2_AraC	0.906232	2.98111	0.704877	0.811214	0.997096	0.576511	0.801955	0.982962	0.572411	0.805375	ML2_AraC	0.939051	0.939051	-0.330003	0.235755
CLEC4E	-0.158468	-0.821607	-0.48652	ML2_Dauno	-0.821607	2.98091	0.704853	0.811239	0.936851	0.558823	0.816527	0.724279	0.491351	0.867479	ML2_Dauno	-0.688197	0.189123	-0.688197	-0.0646474
CA4	0.539141	0.805462	-0.114574	ML2_Dauno	0.805462	2.97965	0.704704	0.811397	0.952569	0.563492	0.812727	1.71448	0.755972	0.633719	ML2_Dauno	1.16819	0.462236	1.16819	-0.978593
Gene_992	0.527619	0.199833	0.75815	ML2_Etop	0.75815	2.9783	0.704545	0.811565	0.893106	0.545621	0.827091	0.886028	0.543454	0.828798	ML2_Etop	0.856175	0.307926	-0.442831	0.856175
Gene_1085	-0.610307	-0.563004	0.350032	ML2_AraC	-0.610307	2.97801	0.704511	0.811601	0.811971	0.520247	0.846602	1.70224	0.753268	0.636437	ML2_Etop	1.16342	-0.764485	-0.906349	1.16342
Gene_1284	0.814431	0.554784	0.0772974	ML2_AraC	0.814431	2.97698	0.704389	0.81173	0.977059	0.570689	0.806803	1.11593	0.6099	0.773229	ML2_AraC	0.815467	0.815467	0.572587	-0.565192
Gene_1290	-0.176563	0.89991	0.367546	ML2_Dauno	0.89991	2.97638	0.704317	0.811806	0.976103	0.57041	0.807034	1.44452	0.693906	0.695133	ML2_Dauno	1.08091	-0.649318	1.08091	-0.0922943
AP1G2	-0.542	-0.491083	-0.500554	ML2_AraC	-0.542	2.9747	0.704119	0.812015	0.78548	0.51169	0.852937	0.443797	0.38462	0.931054	ML2_AraC	-0.389597	-0.389597	-0.0998909	-0.232972
Gene_411	-0.427414	-0.447876	-0.648447	ML2_Etop	-0.648447	2.97287	0.703902	0.812245	0.80376	0.51761	0.848568	0.498436	0.407609	0.919235	ML2_Etop	-0.530543	-0.203034	0.0582254	-0.530543
Gene_236	-0.114404	-0.119939	-1.09085	ML2_Etop	-1.09085	2.97117	0.703701	0.812457	1.21742	0.637029	0.74883	2.04156	0.824937	0.563825	ML2_Etop	-1.56854	0.258986	0.825975	-1.56854
Gene_1549	-0.649431	-0.414395	-0.458593	ML2_AraC	-0.649431	2.97084	0.703662	0.812498	0.803791	0.51762	0.84856	0.521749	0.417033	0.914088	ML2_AraC	-0.563726	-0.563726	0.00307797	-0.196401
ARFIP2	0.805799	-0.343803	0.335843	ML2_AraC	0.805799	2.97036	0.703604	0.812558	0.880303	0.541696	0.830178	1.48986	0.704713	0.684612	ML2_AraC	0.974066	0.974066	-0.942506	0.547125
Gene_789	-0.445384	0.65407	0.418765	ML2_Dauno	0.65407	2.96269	0.702697	0.813514	0.801539	0.516894	0.849099	1.31318	0.661608	0.726006	ML2_AraC	-0.937091	-0.937091	0.751586	0.261041
Gene_1100	0.879492	0.0443187	-0.492551	ML2_AraC	0.879492	2.96028	0.70241	0.813816	1.01808	0.582545	0.796878	1.89775	0.795351	0.593897	ML2_AraC	1.25498	1.25498	0.300673	-1.06583
ABCA5	-0.533851	0.715214	0.241756	ML2_Dauno	0.715214	2.95869	0.702222	0.814013	0.854973	0.533846	0.836278	1.6116	0.732938	0.656763	ML2_Dauno	1.01259	-1.00297	1.01259	-0.0354152
APOL1	0.335633	0.167868	0.921288	ML2_Etop	0.921288	2.95669	0.701984	0.814263	0.989601	0.57434	0.803768	1.27785	0.652648	0.7344	ML2_Etop	1.19156	0.0142682	-0.577666	1.19156
Gene_1259	-0.606498	-0.444438	-0.466714	ML2_AraC	-0.606498	2.94829	0.700986	0.815309	0.783187	0.510943	0.853484	0.478486	0.399369	0.923592	ML2_AraC	-0.49746	-0.49746	-0.0445213	-0.198078
Gene_1030	1.01001	-0.229363	0.131618	ML2_AraC	1.01001	2.94794	0.700945	0.815351	1.09006	0.602787	0.779475	1.59541	0.729248	0.660432	ML2_AraC	1.274	1.274	-0.656862	0.0793242
Gene_115	0.350857	-0.513191	-0.644373	ML2_Etop	-0.644373	2.94743	0.700884	0.815416	0.801683	0.516941	0.849064	1.02618	0.584858	0.794918	ML2_AraC	0.802623	0.802623	-0.240149	-0.704305
Gene_1845	0.765694	-0.256877	0.457062	ML2_AraC	0.765694	2.94649	0.700773	0.815532	0.861178	0.535779	0.834785	1.39118	0.680974	0.707604	ML2_Dauno	-0.909194	0.853583	-0.909194	0.678522
Gene_1504	-0.308667	-0.73355	-0.447855	ML2_Dauno	-0.73355	2.94287	0.700341	0.815983	0.833946	0.52724	0.841332	0.546431	0.426783	0.908578	ML2_Dauno	-0.554989	-0.0414347	-0.554989	-0.0294303
Gene_1553	-0.400113	-0.886413	-0.140078	ML2_Dauno	-0.886413	2.94059	0.70007	0.816266	0.96544	0.567286	0.809614	1.15219	0.619728	0.764493	ML2_Dauno	-1.01288	-0.224592	-1.01288	0.595737
Gene_792	0.314972	0.629375	-0.557485	ML2_Dauno	0.629375	2.94025	0.700029	0.816308	0.80611	0.518366	0.848005	2.35007	0.885074	0.502997	ML2_Etop	-1.46	0.390352	1.3465	-1.46
Gene_497	0.640116	-0.734415	0.0605847	ML2_Dauno	-0.734415	2.94021	0.700024	0.816313	0.952784	0.563555	0.812675	1.87366	0.790287	0.599038	ML2_Dauno	-1.23119	0.978391	-1.23119	0.477555
Gene_1314	0.85476	0.163845	0.421287	ML2_AraC	0.85476	2.93876	0.699853	0.816493	0.934943	0.558254	0.816988	0.871926	0.539112	0.832197	ML2_AraC	0.856255	0.856255	-0.29393	0.264703
Gene_246	0.559276	0.361696	0.586381	ML2_Etop	0.586381	2.93529	0.699439	0.816924	0.787457	0.512333	0.852465	0.533586	0.421737	0.911453	ML2_Etop	0.452663	0.363092	-0.0716769	0.452663
Gene_471	-0.642023	0.379847	0.479452	ML2_AraC	-0.642023	2.92528	0.698246	0.818164	0.786351	0.511974	0.852729	1.41186	0.686016	0.702758	ML2_AraC	-1.12835	-1.12835	0.354635	0.629969
Gene_1183	-0.582355	-0.748751	-0.110836	ML2_Dauno	-0.748751	2.92254	0.697918	0.818504	0.912051	0.551377	0.822519	1.01003	0.580239	0.798825	ML2_Dauno	-0.791762	-0.506951	-0.791762	0.586751
Gene_149	0.0710098	0.785391	0.568712	ML2_Dauno	0.785391	2.91998	0.697613	0.818821	0.945314	0.561342	0.814481	0.903028	0.548643	0.824697	ML2_Dauno	0.681323	-0.37459	0.681323	0.236383
Gene_1738	-0.348659	0.600889	0.546529	ML2_Dauno	0.600889	2.91329	0.696813	0.819649	0.781325	0.510335	0.853928	1.13886	0.616132	0.767703	ML2_AraC	-0.84516	-0.84516	0.541647	0.472377
Gene_676	0.868445	-0.154022	0.399281	ML2_AraC	0.868445	2.91242	0.69671	0.819755	0.937345	0.558971	0.816407	1.2957	0.657192	0.730154	ML2_AraC	0.974863	0.974863	-0.738132	0.4772
CHRM2	0.370335	-0.379741	0.727633	ML2_Etop	0.727633	2.9069	0.696048	0.820438	0.810801	0.519872	0.846882	1.91821	0.799626	0.589556	ML2_Etop	1.31276	0.289351	-1.21393	1.31276
Gene_1208	-0.809384	0.18591	0.44563	ML2_AraC	-0.809384	2.90587	0.695925	0.820565	0.888251	0.544136	0.828262	1.65753	0.743309	0.646418	ML2_AraC	-1.27163	-1.27163	0.146164	0.78027
ABCC10	-0.601453	-0.69108	-0.155098	ML2_Dauno	-0.69108	2.89641	0.694791	0.821732	0.863393	0.536468	0.834252	0.853541	0.533398	0.836622	ML2_Dauno	-0.666035	-0.532015	-0.666035	0.478294
Gene_830	0.740074	0.341237	0.387127	ML2_AraC	0.740074	2.8949	0.69461	0.821918	0.81402	0.520903	0.846111	0.610007	0.450928	0.894138	ML2_AraC	0.671057	0.671057	0.0208681	0.105935
Gene_31	-0.547355	-0.443416	-0.506457	ML2_AraC	-0.547355	2.89427	0.694535	0.821995	0.752714	0.500904	0.860741	0.440786	0.383313	0.931694	ML2_AraC	-0.408231	-0.408231	-0.0246367	-0.278128
Gene_874	0.394954	-0.351115	0.723155	ML2_Etop	0.723155	2.8874	0.69371	0.822841	0.802223	0.517115	0.848935	1.83165	0.781377	0.608072	ML2_Etop	1.27591	0.313835	-1.17511	1.27591
Gene_1669	0.549679	0.609879	0.319896	ML2_Dauno	0.609879	2.88381	0.693279	0.823282	0.776432	0.508735	0.855095	0.606282	0.449549	0.894993	ML2_Dauno	0.515026	0.375007	0.515026	-0.153567
ARAF	-0.43912	-0.411961	-0.63359	ML2_Etop	-0.63359	2.88312	0.693195	0.823367	0.763974	0.504637	0.858063	0.489283	0.403849	0.92124	ML2_Etop	-0.532341	-0.233831	0.10056	-0.532341
Gene_668	-0.434899	-0.290228	-0.735556	ML2_Etop	-0.735556	2.88289	0.693168	0.823395	0.814412	0.521029	0.846017	0.719398	0.489693	0.868632	ML2_Etop	-0.787768	-0.227103	0.361699	-0.787768
ANXA8	0.198104	0.723149	0.527737	ML2_Dauno	0.723149	2.88285	0.693163	0.8234	0.840696	0.529369	0.83971	0.695925	0.481638	0.874162	ML2_Dauno	0.593327	-0.180095	0.593327	0.184096
COLEC12	-0.915614	0.187066	-0.282317	ML2_AraC	-0.915614	2.86811	0.691389	0.825209	0.953045	0.563633	0.812611	1.51742	0.7112	0.678256	ML2_AraC	-1.14214	-1.14214	0.791515	-0.318146
Gene_1543	-0.586634	0.202493	0.659945	ML2_Etop	0.659945	2.86807	0.691384	0.825214	0.82067	0.523027	0.844517	1.5797	0.72565	0.664	ML2_AraC	-1.07164	-1.07164	-0.0687188	1.03333
Gene_1664	0.555478	-0.206734	-0.686065	ML2_Etop	-0.686065	2.86795	0.69137	0.825228	0.82198	0.523444	0.844203	1.48024	0.702435	0.686838	ML2_Etop	-1.07157	0.987652	0.185241	-1.07157
Gene_916	0.423714	-0.400392	-0.650436	ML2_Etop	-0.650436	2.86666	0.691214	0.825387	0.762914	0.504286	0.858315	1.11427	0.609446	0.77363	ML2_AraC	0.864231	0.864231	-0.0907997	-0.824355
Gene_1370	-0.65802	0.423954	0.391021	ML2_AraC	-0.65802	2.86626	0.691165	0.825436	0.765626	0.505182	0.85767	1.38317	0.679012	0.709484	ML2_AraC	-1.12944	-1.12944	0.497359	0.462777
Gene_1442	-0.305284	0.827616	-0.291305	ML2_Dauno	0.827616	2.86261	0.690725	0.825883	0.863005	0.536347	0.834345	2.36672	0.888205	0.499859	ML2_Dauno	1.56742	-0.551964	1.56742	-1.01891
Gene_451	0.349698	0.427447	0.687258	ML2_Etop	0.687258	2.86151	0.690593	0.826017	0.777323	0.509026	0.854883	0.570166	0.435953	0.903227	ML2_Etop	0.619639	0.041078	-0.00806965	0.619639
Gene_1532	-0.486274	-0.478114	-0.518512	ML2_Etop	-0.518512	2.8583	0.690205	0.82641	0.733909	0.494607	0.865201	0.406955	0.368309	0.938802	ML2_AraC	-0.316129	-0.316129	-0.0803078	-0.287637
ALOX5	0.634285	-0.278223	0.547989	ML2_AraC	0.634285	2.85681	0.690026	0.826592	0.780017	0.509907	0.854241	1.40352	0.683989	0.704709	ML2_Dauno	-0.98316	0.659965	-0.98316	0.875499
Gene_479	-0.916954	0.0963012	0.353785	ML2_AraC	-0.916954	2.85489	0.689793	0.826827	0.975243	0.570159	0.807242	1.75512	0.764879	0.62475	ML2_AraC	-1.3485	-1.3485	0.122162	0.740494
AR	0.705798	0.150752	-0.568521	ML2_AraC	0.705798	2.84727	0.688872	0.827758	0.844094	0.530438	0.838894	1.80285	0.775209	0.614316	ML2_Etop	-1.21593	1.03089	0.563542	-1.21593
ANGPTL2	-0.621892	0.216485	-0.605406	ML2_AraC	-0.621892	2.84496	0.688592	0.82804	0.800132	0.51644	0.849435	1.51766	0.711258	0.678199	ML2_Dauno	1.03188	-0.660428	1.03188	-0.929895
Gene_152	0.144255	0.822018	0.43465	ML2_Dauno	0.822018	2.84116	0.688133	0.828503	0.885445	0.543276	0.828939	0.905189	0.549299	0.824175	ML2_Dauno	0.828875	-0.243607	0.828875	-0.0222435
ADORA3	-0.185069	-0.129245	-1.00281	ML2_Etop	-1.00281	2.83893	0.687862	0.828774	1.05657	0.593457	0.787566	1.65866	0.743564	0.646163	ML2_Etop	-1.40361	0.139997	0.756199	-1.40361
COL15A1	-0.473122	-0.847884	0.0514412	ML2_Dauno	-0.847884	2.83864	0.687828	0.828809	0.945398	0.561367	0.814461	1.476	0.701426	0.687821	ML2_Dauno	-1.10054	-0.39821	-1.10054	0.884139
Gene_734	0.130489	0.503395	0.771892	ML2_Etop	0.771892	2.83366	0.687224	0.829416	0.866251	0.537355	0.833564	0.788582	0.512699	0.852196	ML2_Etop	0.756246	-0.290247	0.0865034	0.756246
Gene_594	0.443255	-0.373121	-0.642484	ML2_Etop	-0.642484	2.83171	0.686988	0.829653	0.74848	0.499493	0.861746	1.12766	0.613095	0.770403	ML2_AraC	0.878147	0.878147	-0.0631612	-0.839344
Gene_1723	-0.664604	-0.363628	-0.426701	ML2_AraC	-0.664604	2.83117	0.686921	0.829719	0.755998	0.501995	0.85996	0.528256	0.419625	0.912641	ML2_AraC	-0.609474	-0.609474	0.0533424	-0.182459
CD274	-0.609776	-0.285131	-0.556385	ML2_AraC	-0.609776	2.82987	0.686764	0.829877	0.762691	0.504213	0.858368	0.58844	0.442885	0.899074	ML2_AraC	-0.515744	-0.515744	0.262434	-0.461837
Gene_315	-0.502228	-0.529674	-0.436507	ML2_Dauno	-0.529674	2.82808	0.686546	0.830095	0.723326	0.491028	0.867704	0.405722	0.367751	0.939058	ML2_AraC	-0.351077	-0.351077	-0.220127	-0.115026
ALOX15	-0.292647	-0.667568	-0.486823	ML2_Dauno	-0.667568	2.82759	0.686487	0.830154	0.768287	0.506059	0.857036	0.459984	0.391571	0.92759	ML2_Dauno	-0.430784	-0.0262823	-0.430784	-0.146681
Gene_1178	-0.911929	0.319097	-0.126507	ML2_AraC	-0.911929	2.82179	0.685783	0.830859	0.949441	0.562566	0.813483	1.68937	0.750416	0.639299	ML2_AraC	-1.23284	-1.23284	0.84943	-0.1817
Gene_688	-0.152864	0.704427	0.556437	ML2_Dauno	0.704427	2.81881	0.685421	0.83122	0.829206	0.52574	0.842469	0.997157	0.576529	0.80194	ML2_Dauno	0.632414	-0.630577	0.632414	0.347819
Gene_1304	-0.580941	0.456493	0.422208	ML2_AraC	-0.580941	2.81509	0.684968	0.831672	0.724138	0.491304	0.867512	1.27707	0.65245	0.734585	ML2_AraC	-1.05248	-1.05248	0.498111	0.462549
Gene_1469	-0.274823	-0.136583	0.933682	ML2_Etop	0.933682	2.81507	0.684966	0.831673	0.965944	0.567434	0.809492	2.31237	0.877946	0.510156	ML2_Etop	1.63256	-0.675889	-0.870774	1.63256
Gene_1418	-0.411888	-0.393512	0.644876	ML2_Etop	0.644876	2.81249	0.684652	0.831986	0.740368	0.496779	0.86367	1.97532	0.811444	0.577544	ML2_Etop	1.42803	-0.669518	-0.962193	1.42803
Gene_90	-0.23883	0.654048	-0.54039	ML2_Dauno	0.654048	2.81193	0.684584	0.832054	0.776839	0.508868	0.854998	2.35495	0.885993	0.502075	ML2_Dauno	1.51038	-0.326128	1.51038	-1.28815
Gene_330	0.60832	-0.405964	-0.439677	ML2_AraC	0.60832	2.80924	0.684257	0.83238	0.728176	0.492672	0.866558	1.13843	0.616018	0.767805	ML2_AraC	1.02358	1.02358	-0.324856	-0.547988
Gene_402	-0.407897	-0.361374	-0.671423	ML2_Etop	-0.671423	2.80308	0.683505	0.833126	0.74778	0.499259	0.861912	0.545091	0.426259	0.908879	ML2_Etop	-0.640213	-0.195277	0.197642	-0.640213
Gene_746	-0.482548	0.386846	-0.583045	ML2_Etop	-0.583045	2.80263	0.683451	0.83318	0.722444	0.490729	0.867913	1.77058	0.76824	0.621358	ML2_Dauno	1.2232	-0.541636	1.2232	-1.07104
Gene_642	0.759868	-0.356188	0.30075	ML2_AraC	0.759868	2.8006	0.683204	0.833425	0.79472	0.514691	0.85073	1.37378	0.676703	0.711692	ML2_AraC	0.932151	0.932151	-0.918855	0.516129
Gene_869	1.06626	0.054228	-0.124538	ML2_AraC	1.06626	2.79855	0.682953	0.833674	1.15536	0.620579	0.76373	1.66148	0.744196	0.64553	ML2_AraC	1.35535	1.35535	-0.0447077	-0.558405
Gene_1076	-0.522732	0.201863	-0.692185	ML2_Etop	-0.692185	2.79795	0.68288	0.833745	0.793117	0.514172	0.851113	1.57453	0.72446	0.665179	ML2_Etop	-1.08247	-0.498708	1.05867	-1.08247
Gene_1254	0.390219	0.572164	0.48871	ML2_Dauno	0.572164	2.79764	0.682842	0.833783	0.718481	0.489381	0.868849	0.465681	0.393988	0.926364	ML2_Dauno	0.358696	0.122262	0.358696	0.185477
CHRM1	-0.641255	0.347587	0.452107	ML2_AraC	-0.641255	2.79504	0.682525	0.834097	0.736426	0.495455	0.864605	1.33623	0.667391	0.720548	ML2_AraC	-1.10797	-1.10797	0.330975	0.612769
Gene_33	-0.180702	-0.945009	0.2048	ML2_Dauno	-0.945009	2.79411	0.682412	0.834209	0.967638	0.567931	0.809082	2.07319	0.831302	0.557356	ML2_Dauno	-1.44607	-0.0542682	-1.44607	1.1116
CBFA2T3	0.572504	0.646074	-0.199573	ML2_Dauno	0.646074	2.79392	0.682388	0.834232	0.785001	0.511534	0.853051	1.51552	0.710756	0.678692	ML2_Dauno	1.00125	0.582244	1.00125	-0.994653
Gene_856	-0.465818	-0.550016	-0.435862	ML2_Dauno	-0.550016	2.79203	0.682157	0.83446	0.709479	0.486305	0.870972	0.393631	0.36223	0.941555	ML2_AraC	-0.299124	-0.299124	-0.259448	-0.108817
Gene_1599	-0.459167	-0.681688	-0.28738	ML2_Dauno	-0.681688	2.79102	0.682034	0.834582	0.75812	0.502699	0.859456	0.576172	0.438244	0.901865	ML2_Dauno	-0.577133	-0.306048	-0.577133	0.223364
Gene_1557	0.0776292	-0.72923	0.571776	ML2_Dauno	-0.72923	2.78861	0.681739	0.834873	0.86473	0.536883	0.83393	2.47676	0.908618	0.479506	ML2_Dauno	-1.51154	0.0769504	-1.51154	1.43375
ADGRG1	0.48774	0.672177	0.265534	ML2_Dauno	0.672177	2.78801	0.681666	0.834945	0.76022	0.503395	0.858956	0.696062	0.481685	0.87413	ML2_Dauno	0.66703	0.297872	0.66703	-0.268592
Gene_1123	-0.139012	0.650865	0.610582	ML2_Dauno	0.650865	2.78789	0.681652	0.834959	0.81576	0.52146	0.845694	0.945385	0.561363	0.814464	ML2_AraC	-0.616969	-0.616969	0.505608	0.469926
Gene_1739	0.56193	0.731388	-0.0822569	ML2_Dauno	0.731388	2.7787	0.680526	0.836066	0.85746	0.534621	0.83568	1.44085	0.693026	0.695987	ML2_Dauno	1.02792	0.501141	1.02792	-0.876825
METAP2	-0.63157	-0.239301	0.549386	ML2_AraC	-0.63157	2.77789	0.680428	0.836163	0.75797	0.50265	0.859491	1.72647	0.75861	0.631066	ML2_Etop	1.22366	-0.958906	-0.601911	1.22366
Gene_52	-0.395086	-0.579769	-0.46374	ML2_Dauno	-0.579769	2.77008	0.679471	0.837101	0.70728	0.485551	0.87149	0.386553	0.358958	0.943006	ML2_Dauno	-0.297064	-0.19047	-0.297064	-0.14964
Gene_253	-0.452183	0.800042	-0.110976	ML2_Dauno	0.800042	2.76062	0.67831	0.838235	0.856852	0.534432	0.835826	2.07218	0.8311	0.557562	ML2_Dauno	1.41276	-0.795926	1.41276	-0.673742
Gene_1616	0.922348	-0.17027	-0.231961	ML2_AraC	0.922348	2.75951	0.678172	0.838369	0.933523	0.55783	0.817331	1.47653	0.701553	0.687697	ML2_AraC	1.27757	1.27757	-0.241067	-0.505141
ALDH2	-0.510659	0.716349	-0.160722	ML2_Dauno	0.716349	2.75719	0.677888	0.838646	0.799759	0.51632	0.849525	1.96145	0.808589	0.580446	ML2_Dauno	1.34901	-0.827522	1.34901	-0.667493
Gene_614	-0.406289	-0.679365	0.330234	ML2_Dauno	-0.679365	2.75566	0.677699	0.83883	0.735662	0.495197	0.864786	1.67711	0.747686	0.642036	ML2_Etop	1.16377	-0.464164	-1.1103	1.16377
Gene_1268	-0.726423	-0.226393	-0.443522	ML2_AraC	-0.726423	2.75405	0.677502	0.839022	0.775656	0.50848	0.85528	0.681883	0.476754	0.877457	ML2_AraC	-0.722087	-0.722087	0.281814	-0.298392
Gene_1454	0.621346	-0.550494	-0.236543	ML2_AraC	0.621346	2.74998	0.677001	0.839509	0.745067	0.498353	0.862556	1.20416	0.633551	0.752007	ML2_AraC	1.00865	1.00865	-0.709033	-0.122793
AKR1D1	-0.510417	-0.551978	0.365243	ML2_Dauno	-0.551978	2.74666	0.676591	0.839906	0.698607	0.482565	0.873532	1.56742	0.722823	0.666799	ML2_Etop	1.14859	-0.646443	-0.929034	1.14859
Gene_1655	0.484228	-0.502144	-0.446758	ML2_Dauno	-0.502144	2.74623	0.676539	0.839957	0.686218	0.478267	0.876441	0.983757	0.572642	0.805182	ML2_AraC	0.896839	0.896839	-0.425862	-0.446186
C1QTNF3	0.479304	0.56327	0.384991	ML2_Dauno	0.56327	2.74413	0.67628	0.840208	0.695224	0.481395	0.874327	0.477894	0.399122	0.92372	ML2_Dauno	0.410701	0.275673	0.410701	0.00510341
CNN1	-0.438181	-0.21994	-0.730774	ML2_Etop	-0.730774	2.74154	0.675961	0.840516	0.774407	0.508071	0.855578	0.781768	0.510479	0.853823	ML2_Etop	-0.83481	-0.253625	0.46006	-0.83481
Gene_749	0.367654	-0.627968	-0.421855	ML2_Dauno	-0.627968	2.73747	0.675459	0.841001	0.707474	0.485618	0.871445	0.923322	0.554774	0.819796	ML2_AraC	0.776704	0.776704	-0.598717	-0.273632
Gene_1531	0.188706	0.771518	-0.412684	ML2_Dauno	0.771518	2.73622	0.675305	0.841151	0.801157	0.516771	0.84919	2.27731	0.871265	0.516882	ML2_Dauno	1.46183	0.135721	1.46183	-1.30994
CACNA1D	0.0762575	0.365724	0.877131	ML2_Etop	0.877131	2.73055	0.674605	0.841826	0.908927	0.550432	0.823273	1.06844	0.59678	0.784698	ML2_Etop	1.0442	-0.356976	-0.187549	1.0442
Gene_1329	0.477354	0.580653	0.359242	ML2_Dauno	0.580653	2.72724	0.674195	0.84222	0.694079	0.480999	0.874596	0.50133	0.408791	0.918599	ML2_Dauno	0.458121	0.27746	0.458121	-0.0479656
Gene_1333	0.207521	-0.864088	-0.26411	ML2_Dauno	-0.864088	2.72224	0.673577	0.842814	0.859467	0.535247	0.835197	1.20103	0.632728	0.752756	ML2_Dauno	-1.03219	0.585323	-1.03219	0.204927
Gene_1270	-0.908179	0.309342	-0.085468	ML2_AraC	-0.908179	2.7201	0.673312	0.843068	0.927787	0.556114	0.818717	1.64154	0.739717	0.650008	ML2_AraC	-1.24014	-1.24014	0.799624	-0.111466
KCNMA1	-0.439828	-0.498819	0.480173	ML2_Dauno	-0.498819	2.71425	0.672588	0.843762	0.672835	0.47358	0.879574	1.70122	0.753042	0.636664	ML2_Etop	1.26393	-0.614214	-0.967715	1.26393
ADM2	0.169069	-0.716711	-0.484701	ML2_Dauno	-0.716711	2.71411	0.672571	0.843778	0.777194	0.508984	0.854914	0.812082	0.520283	0.846575	ML2_Dauno	-0.622567	0.573489	-0.622567	-0.242027
Gene_244	0.408352	0.199993	-0.758448	ML2_Etop	-0.758448	2.71275	0.672403	0.843938	0.781992	0.510553	0.853769	1.98541	0.813512	0.575441	ML2_Etop	-1.46085	0.707904	0.872138	-1.46085
Gene_862	0.759575	0.323593	0.288083	ML2_AraC	0.759575	2.70774	0.671781	0.844532	0.764658	0.504862	0.8579	0.634514	0.459896	0.888488	ML2_AraC	0.736998	0.736998	0.0742021	-0.0395776
Gene_1348	0.394874	-0.314741	-0.68143	ML2_Etop	-0.68143	2.7051	0.671454	0.844844	0.719334	0.489671	0.868647	1.12095	0.61127	0.772019	ML2_Etop	-0.931401	0.813766	0.0666359	-0.931401
Gene_1185	-0.100608	-0.490288	-0.753968	ML2_Etop	-0.753968	2.70366	0.671275	0.845015	0.818972	0.522485	0.844924	0.686915	0.47851	0.876277	ML2_Etop	-0.758015	0.262638	0.00206736	-0.758015
Gene_535	-0.170308	-0.215717	-0.913244	ML2_Etop	-0.913244	2.70228	0.671103	0.845178	0.909553	0.550622	0.823122	1.22478	0.638952	0.747068	ML2_Etop	-1.20088	0.151535	0.551622	-1.20088
CACNA1S	-0.169611	-0.96351	0.134994	ML2_Dauno	-0.96351	2.70203	0.671072	0.845208	0.975343	0.570188	0.807218	1.94493	0.805177	0.583915	ML2_Dauno	-1.41657	-0.00938142	-1.41657	1.01461
Gene_1648	-0.403417	0.452221	-0.553692	ML2_Etop	-0.553692	2.70022	0.670848	0.845421	0.673825	0.473929	0.879343	1.80999	0.776743	0.612764	ML2_Dauno	1.27242	-0.471031	1.27242	-1.10062
Gene_663	-0.273731	-0.695254	0.412132	ML2_Dauno	-0.695254	2.69597	0.67032	0.845923	0.72816	0.492666	0.866561	1.87549	0.790674	0.598646	ML2_Etop	1.26389	-0.321006	-1.23675	1.26389
Gene_1215	0.989607	0.127091	0.125558	ML2_AraC	0.989607	2.68791	0.669317	0.846873	1.01124	0.580585	0.798533	1.17961	0.627059	0.757899	ML2_AraC	1.14574	1.14574	-0.131413	-0.205139
Gene_816	-0.254106	-0.487889	0.639143	ML2_Etop	0.639143	2.68313	0.668722	0.847436	0.711109	0.486864	0.870588	2.0207	0.82071	0.568122	ML2_Etop	1.44662	-0.439455	-1.13437	1.44662
Gene_1112	-0.90362	-0.238726	-0.150925	ML2_AraC	-0.90362	2.68295	0.668699	0.847457	0.896298	0.546595	0.826321	1.00641	0.579197	0.799702	ML2_AraC	-1.0498	-1.0498	0.0619303	0.217911
Gene_946	0.787711	-0.171414	0.380154	ML2_AraC	0.787711	2.67895	0.668201	0.847927	0.794389	0.514584	0.850809	1.13781	0.61585	0.767955	ML2_AraC	0.884429	0.884429	-0.726265	0.485275
Gene_375	0.893763	0.249558	-0.15295	ML2_AraC	0.893763	2.67889	0.668193	0.847935	0.884486	0.542981	0.82917	1.3115	0.661185	0.726405	ML2_AraC	1.08942	1.08942	0.30604	-0.705201
Gene_327	0.320834	0.385495	-0.673667	ML2_Etop	-0.673667	2.67773	0.668048	0.848071	0.705367	0.484894	0.871941	2.02022	0.820615	0.56822	ML2_Etop	-1.44961	0.511568	1.09096	-1.44961
Gene_846	0.769565	0.0975495	-0.461934	ML2_AraC	0.769565	2.6764	0.667882	0.848227	0.815129	0.521258	0.845845	1.57669	0.724957	0.664687	ML2_AraC	1.08868	1.08868	0.379995	-1.02762
Gene_495	0.610589	0.135103	0.608343	ML2_AraC	0.610589	2.67576	0.667802	0.848302	0.761152	0.503704	0.858734	0.745028	0.49834	0.862565	ML2_Etop	0.650173	0.486708	-0.430912	0.650173
Gene_58	0.190142	0.722182	0.443562	ML2_Dauno	0.722182	2.67524	0.667738	0.848363	0.754448	0.50148	0.860329	0.678963	0.475732	0.87814	ML2_Dauno	0.665247	-0.159312	0.665247	0.056665
Gene_1476	-0.544126	0.395761	0.457115	ML2_AraC	-0.544126	2.67218	0.667356	0.848722	0.661653	0.469629	0.882184	1.16422	0.622957	0.761597	ML2_AraC	-1.00062	-1.00062	0.371315	0.553638
Gene_937	-0.450069	-0.798048	0.0649216	ML2_Dauno	-0.798048	2.67177	0.667305	0.84877	0.843658	0.530301	0.838999	1.34493	0.66956	0.718492	ML2_Dauno	-1.04588	-0.388465	-1.04588	0.858883
Gene_77	-0.416349	-0.381352	-0.592177	ML2_Etop	-0.592177	2.66682	0.666686	0.849351	0.669448	0.472387	0.880365	0.430607	0.378861	0.93385	ML2_Etop	-0.499023	-0.22896	0.103859	-0.499023
Gene_82	-0.403093	-0.489087	0.50206	ML2_Etop	0.50206	2.66214	0.6661	0.849899	0.653754	0.466817	0.884024	1.70134	0.75307	0.636636	ML2_Etop	1.27927	-0.578393	-0.981649	1.27927
Gene_377	-0.694591	-0.29925	0.372842	ML2_AraC	-0.694591	2.66117	0.665979	0.850012	0.711019	0.486833	0.870609	1.43219	0.69094	0.698006	ML2_Etop	1.01586	-0.957135	-0.522828	1.01586
Gene_994	0.309602	0.060518	0.901982	ML2_Etop	0.901982	2.66049	0.665894	0.850092	0.913087	0.551691	0.822268	1.38809	0.680219	0.708328	ML2_Etop	1.25403	0.019729	-0.709729	1.25403
Gene_678	-0.391627	0.627144	0.360572	ML2_Dauno	0.627144	2.65575	0.665301	0.850645	0.676693	0.474936	0.878672	1.1235	0.611963	0.771405	ML2_AraC	-0.839792	-0.839792	0.748094	0.176019
Gene_582	0.15331	0.530667	-0.66397	ML2_Etop	-0.66397	2.65571	0.665296	0.850651	0.745968	0.498654	0.862342	2.30446	0.876444	0.511667	ML2_Etop	-1.49921	0.252798	1.33568	-1.49921
BCR	0.569825	-0.183914	-0.601305	ML2_Etop	-0.601305	2.64821	0.664356	0.851526	0.720093	0.48993	0.868468	1.299	0.658028	0.72937	ML2_AraC	0.968354	0.968354	0.142757	-0.962365
Gene_732	0.31114	-0.725239	-0.316004	ML2_Dauno	-0.725239	2.64754	0.664272	0.851604	0.722637	0.490794	0.867867	0.98573	0.573216	0.804705	ML2_Dauno	-0.814323	0.695005	-0.814323	-0.0159117
Gene_1354	-0.219584	-0.503824	-0.635856	ML2_Etop	-0.635856	2.64532	0.663993	0.851862	0.706369	0.485238	0.871705	0.457717	0.390605	0.928078	ML2_Etop	-0.528732	0.0726288	-0.0868317	-0.528732
Gene_1359	-0.515305	-0.271371	-0.584215	ML2_Etop	-0.584215	2.6449	0.66394	0.851912	0.680488	0.476266	0.877783	0.536712	0.422971	0.910755	ML2_Etop	-0.543968	-0.389734	0.281535	-0.543968
Gene_876	-0.779123	0.0828499	0.442697	ML2_AraC	-0.779123	2.63442	0.662623	0.853131	0.809878	0.519576	0.847103	1.54551	0.717754	0.671807	ML2_AraC	-1.20192	-1.20192	-0.00806723	0.847999
Gene_1042	0.73263	-0.458803	0.130424	ML2_AraC	0.73263	2.62854	0.661883	0.853814	0.764258	0.50473	0.857995	1.37057	0.675911	0.712449	ML2_AraC	0.989601	0.989601	-0.915908	0.340976
Gene_140	0.660125	-0.197853	0.486499	ML2_AraC	0.660125	2.62598	0.661561	0.854111	0.711592	0.487029	0.870474	1.12949	0.613594	0.76996	ML2_Dauno	-0.821626	0.691553	-0.821626	0.709044
Gene_902	-0.634078	-0.323111	-0.405177	ML2_AraC	-0.634078	2.62487	0.661422	0.854239	0.670624	0.472802	0.880091	0.483378	0.401405	0.922528	ML2_AraC	-0.590432	-0.590432	0.0857986	-0.190112
Gene_1091	-0.369054	0.680135	0.303553	ML2_Dauno	0.680135	2.62479	0.661412	0.854248	0.690929	0.479906	0.875335	1.1867	0.628941	0.756196	ML2_Dauno	0.867123	-0.805948	0.867123	0.0390641
CKM	-0.561157	0.166173	-0.612186	ML2_Etop	-0.612186	2.62176	0.66103	0.854599	0.717283	0.488973	0.869132	1.3214	0.663677	0.724058	ML2_Dauno	0.949267	-0.566107	0.949267	-0.918803
Gene_771	0.370143	-0.280852	0.693931	ML2_Etop	0.693931	2.61734	0.660471	0.855112	0.697424	0.482156	0.87381	1.52076	0.711984	0.677486	ML2_Etop	1.18254	0.272356	-1.04245	1.18254
Gene_1462	-0.896314	0.276146	0.0819039	ML2_AraC	-0.896314	2.61374	0.660018	0.855527	0.886344	0.543551	0.828722	1.55607	0.720202	0.669391	ML2_AraC	-1.2762	-1.2762	0.606897	0.170794
Gene_1390	-0.506707	-0.337834	-0.520288	ML2_Etop	-0.520288	2.60744	0.659222	0.856255	0.641583	0.462451	0.88685	0.423481	0.375713	0.93535	ML2_Etop	-0.394951	-0.382568	0.12916	-0.394951
Gene_565	0.434302	-0.65817	-0.251651	ML2_Dauno	-0.65817	2.60676	0.659136	0.856334	0.685134	0.477889	0.876695	1.04762	0.590938	0.789731	ML2_AraC	0.808283	0.808283	-0.803632	-0.0056422
Gene_485	0.119298	0.751324	0.433053	ML2_Dauno	0.751324	2.60168	0.658494	0.856919	0.766255	0.505389	0.85752	0.767605	0.505834	0.857199	ML2_Dauno	0.734507	-0.253973	0.734507	0.0384634
ADAM7	-0.904947	-0.240306	0.0982911	ML2_AraC	-0.904947	2.59729	0.657938	0.857424	0.886337	0.543549	0.828724	1.28382	0.654171	0.732979	ML2_AraC	-1.14163	-1.14163	-0.151007	0.60611
Gene_506	0.602515	0.526858	-0.207854	ML2_AraC	0.602515	2.59441	0.657572	0.857756	0.683807	0.477426	0.877006	1.28752	0.655114	0.732098	ML2_Etop	-0.922402	0.65832	0.828261	-0.922402
Gene_870	0.658291	0.157056	0.505636	ML2_AraC	0.658291	2.59033	0.657055	0.858224	0.713681	0.487744	0.869981	0.638661	0.461397	0.887528	ML2_AraC	0.578169	0.578169	-0.324526	0.459354
Gene_1278	0.332487	0.358936	0.650913	ML2_Etop	0.650913	2.58828	0.656795	0.85846	0.66307	0.470131	0.881854	0.513569	0.413751	0.9159	ML2_Etop	0.622422	0.052539	-0.0718607	0.622422
Gene_527	-0.311022	-0.587411	-0.451756	ML2_Dauno	-0.587411	2.58776	0.656729	0.858519	0.645869	0.463993	0.885856	0.364083	0.348369	0.947558	ML2_Dauno	-0.339914	-0.0858694	-0.339914	-0.15004
BRCA2	-0.239889	0.550455	-0.548535	ML2_Dauno	0.550455	2.58098	0.655869	0.859297	0.661438	0.469552	0.882234	1.99149	0.814758	0.574175	ML2_Dauno	1.36786	-0.294127	1.36786	-1.21876
CDC34	-0.507991	-0.160433	-0.649109	ML2_Etop	-0.649109	2.57876	0.655587	0.859551	0.705136	0.484815	0.871995	0.740539	0.496836	0.86363	ML2_Etop	-0.7343	-0.389392	0.494893	-0.7343
Gene_146	0.775453	-0.326333	-0.194684	ML2_AraC	0.775453	2.57703	0.655367	0.859749	0.745723	0.498572	0.8624	1.19587	0.631365	0.753996	ML2_AraC	1.12332	1.12332	-0.46028	-0.280521
Gene_1364	0.195708	0.73459	0.377356	ML2_Dauno	0.73459	2.57559	0.655183	0.859914	0.720321	0.490007	0.868414	0.707245	0.485539	0.871499	ML2_Dauno	0.737793	-0.131814	0.737793	-0.0574685
Gene_259	0.690381	-0.390423	-0.241561	ML2_AraC	0.690381	2.57467	0.655066	0.860019	0.687408	0.478681	0.876162	1.10542	0.60702	0.775766	ML2_AraC	1.05116	1.05116	-0.491279	-0.277367
Gene_845	0.669544	-0.230323	0.424044	ML2_AraC	0.669544	2.5723	0.654764	0.860291	0.68115	0.476498	0.877628	1.10521	0.606963	0.775816	ML2_Dauno	-0.818095	0.735741	-0.818095	0.634977
Gene_301	0.731004	0.332266	0.248043	ML2_AraC	0.731004	2.57151	0.654664	0.86038	0.706293	0.485212	0.871723	0.60089	0.447545	0.896229	ML2_AraC	0.712744	0.712744	0.127995	-0.100022
CD38	-0.443358	0.113642	0.734726	ML2_Etop	0.734726	2.57046	0.654531	0.8605	0.749303	0.499768	0.861551	1.51763	0.71125	0.678208	ML2_Etop	1.17676	-0.890889	-0.297338	1.17676
Gene_1192	-0.444192	0.740256	0.103578	ML2_Dauno	0.740256	2.56941	0.654397	0.86062	0.756015	0.502001	0.859956	1.56894	0.723174	0.666452	ML2_Dauno	1.14266	-0.846257	1.14266	-0.296173
Gene_1131	-0.487738	0.42243	-0.443315	ML2_AraC	-0.487738	2.56904	0.654349	0.860663	0.612863	0.451982	0.893481	1.53222	0.714661	0.674854	ML2_Dauno	1.15766	-0.609467	1.15766	-0.880827
Gene_114	-0.62441	-0.223599	-0.478372	ML2_AraC	-0.62441	2.56682	0.654067	0.860916	0.668724	0.472131	0.880535	0.565284	0.434083	0.904332	ML2_AraC	-0.580733	-0.580733	0.289068	-0.385007
Gene_1686	-0.404687	-0.489482	-0.456307	ML2_Dauno	-0.489482	2.56342	0.653634	0.861303	0.611581	0.451509	0.893776	0.326172	0.329733	0.955033	ML2_AraC	-0.231842	-0.231842	-0.170422	-0.206464
Gene_354	-0.723185	-0.382978	-0.19724	ML2_AraC	-0.723185	2.56035	0.653241	0.861654	0.708572	0.485994	0.871186	0.639939	0.461858	0.887231	ML2_AraC	-0.761595	-0.761595	-0.153792	0.206151
CKB	-0.156451	0.538435	0.613439	ML2_Etop	0.613439	2.55375	0.652399	0.862405	0.690696	0.479825	0.87539	0.836642	0.528092	0.840684	ML2_AraC	-0.607169	-0.607169	0.345226	0.568221
Gene_1212	0.846608	0.069125	-0.326496	ML2_AraC	0.846608	2.55123	0.652078	0.862691	0.828123	0.525396	0.842729	1.42036	0.68808	0.700769	ML2_AraC	1.14558	1.14558	0.204403	-0.818047
Gene_1252	-0.731351	0.33034	-0.238793	ML2_AraC	-0.731351	2.55075	0.652016	0.862745	0.701022	0.483398	0.872964	1.36288	0.674012	0.714259	ML2_AraC	-0.966077	-0.966077	0.91421	-0.418468
Gene_1071	-0.440573	0.320939	0.573235	ML2_Etop	0.573235	2.54911	0.651806	0.862932	0.625705	0.456693	0.890523	1.08468	0.601299	0.780773	ML2_AraC	-0.889439	-0.889439	0.138205	0.76195
Gene_1433	0.193933	0.534317	-0.586068	ML2_Etop	-0.586068	2.54604	0.651414	0.863279	0.66658	0.471374	0.881035	2.0451	0.825652	0.563098	ML2_Etop	-1.39335	0.274972	1.26453	-1.39335
Gene_1305	-0.500799	-0.563514	-0.262102	ML2_Dauno	-0.563514	2.54405	0.651159	0.863506	0.637045	0.460813	0.887902	0.461997	0.392427	0.927158	ML2_Dauno	-0.41705	-0.40275	-0.41705	0.181757
ARHGAP22	-0.223719	0.586789	-0.508451	ML2_Dauno	0.586789	2.54367	0.65111	0.863549	0.652895	0.46651	0.884224	1.98499	0.813426	0.575528	ML2_Dauno	1.38226	-0.298831	1.38226	-1.19006
Gene_523	0.77713	-0.151427	0.344928	ML2_AraC	0.77713	2.54077	0.650739	0.863877	0.745836	0.49861	0.862373	1.04037	0.588889	0.791485	ML2_AraC	0.877943	0.877943	-0.664834	0.41802
Gene_1349	0.526631	0.363551	0.44439	ML2_AraC	0.526631	2.53531	0.650039	0.864495	0.606992	0.449812	0.89483	0.388771	0.359987	0.942552	ML2_AraC	0.372734	0.372734	0.0596299	0.240673
Gene_10	0.75491	0.12404	0.392414	ML2_AraC	0.75491	2.53194	0.649607	0.864876	0.739263	0.496408	0.863932	0.703334	0.484195	0.87242	ML2_AraC	0.751673	0.751673	-0.301272	0.281025
COTL1	0.299061	0.768965	-0.208814	ML2_Dauno	0.768965	2.53094	0.649479	0.864989	0.724348	0.491375	0.867463	1.67635	0.747518	0.642204	ML2_Dauno	1.2571	0.202434	1.2571	-1.02454
Gene_809	0.371105	0.174277	0.73748	ML2_Etop	0.73748	2.53067	0.649445	0.865019	0.711968	0.487158	0.870385	0.790521	0.513329	0.851733	ML2_Etop	0.890845	0.124249	-0.421927	0.890845
Gene_1434	0.162042	0.473757	-0.65751	ML2_Etop	-0.65751	2.52509	0.648728	0.865649	0.683023	0.477152	0.87719	2.09268	0.835201	0.553395	ML2_Etop	-1.44691	0.278227	1.24573	-1.44691
Gene_212	0.805389	0.31035	-0.138066	ML2_AraC	0.805389	2.52346	0.648519	0.865833	0.764031	0.504655	0.858049	1.14215	0.617022	0.766911	ML2_AraC	0.953989	0.953989	0.404054	-0.703764
CACNB1	0.483238	0.314175	-0.527751	ML2_Etop	-0.527751	2.52326	0.648492	0.865856	0.610746	0.4512	0.893968	1.548	0.718331	0.671238	ML2_Etop	-1.21535	0.685598	0.822514	-1.21535
AMER1	0.319751	-0.118619	0.810361	ML2_Etop	0.810361	2.52181	0.648306	0.866019	0.772996	0.507608	0.855914	1.45957	0.697512	0.691633	ML2_Etop	1.25018	0.118468	-0.893621	1.25018
Gene_984	0.8717	-0.208417	-0.143208	ML2_AraC	0.8717	2.52017	0.648096	0.866203	0.823807	0.524025	0.843765	1.27431	0.651745	0.735241	ML2_AraC	1.1922	1.1922	-0.358279	-0.322318
Gene_1512	-0.442314	-0.355455	-0.52828	ML2_Etop	-0.52828	2.51773	0.647782	0.866478	0.601069	0.447612	0.896188	0.378905	0.355389	0.944565	ML2_Etop	-0.412612	-0.29275	0.0938724	-0.412612
Gene_812	-0.220679	0.615521	-0.467353	ML2_Dauno	0.615521	2.51473	0.647396	0.866816	0.645985	0.464035	0.885829	1.96111	0.80852	0.580517	ML2_Dauno	1.3882	-0.318343	1.3882	-1.14988
Gene_1165	0.336534	-0.189429	0.746545	ML2_Etop	0.746545	2.51082	0.646892	0.867255	0.706468	0.485272	0.871682	1.43096	0.690642	0.698294	ML2_Etop	1.20205	0.183745	-0.946235	1.20205
Gene_1009	0.138854	-0.676392	0.463582	ML2_Dauno	-0.676392	2.50856	0.646602	0.867508	0.691695	0.480172	0.875156	1.92197	0.800409	0.58876	ML2_Dauno	-1.35937	0.178513	-1.35937	1.20604
Gene_1815	0.106902	0.776118	-0.36828	ML2_Dauno	0.776118	2.50798	0.646527	0.867574	0.749417	0.499806	0.861524	2.13485	0.843573	0.544895	ML2_Dauno	1.45197	0.0143802	1.45197	-1.22035
Gene_991	-0.479564	-0.514062	0.325783	ML2_Dauno	-0.514062	2.50681	0.646375	0.867705	0.600375	0.447353	0.896346	1.32258	0.663973	0.723778	ML2_Etop	1.0483	-0.60405	-0.848789	1.0483
Gene_530	0.470598	0.587509	0.246223	ML2_Dauno	0.587509	2.5025	0.645819	0.868188	0.627255	0.457258	0.890166	0.555712	0.430392	0.906492	ML2_Dauno	0.565455	0.307966	0.565455	-0.226666
CES2	0.558689	0.56534	0.165222	ML2_Dauno	0.56534	2.50114	0.645644	0.868341	0.659041	0.468701	0.882793	0.662623	0.469973	0.881958	ML2_Dauno	0.579301	0.455748	0.579301	-0.361036
Gene_595	0.42936	-0.350873	-0.536923	ML2_Etop	-0.536923	2.50002	0.6455	0.868465	0.595748	0.445626	0.897405	0.890899	0.544946	0.827624	ML2_AraC	0.815601	0.815601	-0.116806	-0.689021
Gene_36	0.506983	0.337554	0.472186	ML2_AraC	0.506983	2.49799	0.645237	0.868693	0.593934	0.444947	0.89782	0.387244	0.359279	0.942865	ML2_AraC	0.34531	0.34531	0.00359549	0.310138
APOBEC3G	0.470114	-0.664423	-0.139905	ML2_Dauno	-0.664423	2.49467	0.644809	0.869064	0.682039	0.476809	0.87742	1.15615	0.620793	0.763539	ML2_Dauno	-0.916504	0.814949	-0.916504	0.161962
Gene_1628	0.30113	0.616235	0.380961	ML2_Dauno	0.616235	2.48507	0.643566	0.870135	0.615556	0.452974	0.892862	0.487285	0.403024	0.921676	ML2_Dauno	0.536558	0.0354181	0.536558	0.0100991
Gene_104	0.227509	0.794664	-0.220614	ML2_Dauno	0.794664	2.48346	0.643359	0.870314	0.731923	0.493937	0.865671	1.77362	0.7689	0.620691	ML2_Dauno	1.32267	0.108356	1.32267	-1.04182
Gene_334	0.36647	0.315205	-0.615937	ML2_Etop	-0.615937	2.48216	0.64319	0.870459	0.613032	0.452044	0.893443	1.68124	0.748608	0.641112	ML2_Etop	-1.3182	0.569127	0.928753	-1.3182
Gene_1126	-0.59066	-0.327416	0.381152	ML2_AraC	-0.59066	2.47619	0.642416	0.871123	0.601358	0.447719	0.896121	1.29219	0.656301	0.730988	ML2_Etop	1.02003	-0.81996	-0.597343	1.02003
Gene_394	0.488234	-0.179696	0.611304	ML2_Etop	0.611304	2.47518	0.642285	0.871235	0.644356	0.463449	0.886207	1.14021	0.616499	0.767377	ML2_Etop	0.939461	0.42264	-0.856763	0.939461
Gene_1011	0.464795	-0.713849	-0.0614297	ML2_Dauno	-0.713849	2.47407	0.642141	0.871358	0.729388	0.493082	0.866271	1.33076	0.666024	0.721841	ML2_Dauno	-1.05299	0.794161	-1.05299	0.324249
Gene_743	0.974974	0.0860784	0.064026	ML2_AraC	0.974974	2.46684	0.641202	0.872161	0.962083	0.566299	0.810426	1.19477	0.631077	0.754258	ML2_AraC	1.16157	1.16157	-0.134808	-0.26388
Gene_1045	-0.493481	0.225608	-0.566707	ML2_Etop	-0.566707	2.46495	0.640956	0.87237	0.615579	0.452982	0.892857	1.27979	0.653143	0.733939	ML2_Dauno	0.979204	-0.514163	0.979204	-0.915276
Gene_1871	-0.15384	-0.634305	-0.478844	ML2_Dauno	-0.634305	2.46375	0.640801	0.872502	0.655302	0.467369	0.883664	0.434239	0.380455	0.933082	ML2_Dauno	-0.425244	0.13727	-0.425244	-0.201845
Gene_693	-0.142969	-0.850116	-0.209366	ML2_Dauno	-0.850116	2.46044	0.64037	0.872868	0.786972	0.512176	0.852581	0.933542	0.557836	0.817327	ML2_Dauno	-0.968034	0.116388	-0.968034	0.383118
ARMCX3	-0.53953	0.318841	-0.435242	ML2_AraC	-0.53953	2.45346	0.63946	0.87364	0.582188	0.440526	0.900498	1.29376	0.656699	0.730615	ML2_Dauno	1.01449	-0.647767	1.01449	-0.771192
CD19	0.523353	0.58958	0.150188	ML2_Dauno	0.58958	2.44936	0.638927	0.874091	0.644059	0.463343	0.886276	0.684922	0.477815	0.876745	ML2_Dauno	0.63616	0.409248	0.63616	-0.392958
Gene_1327	0.264628	0.219029	-0.755195	ML2_Etop	-0.755195	2.4454	0.638409	0.874528	0.688321	0.478999	0.875947	1.82516	0.779992	0.609475	ML2_Etop	-1.42805	0.518686	0.933926	-1.42805
Gene_1465	-0.266974	0.648151	0.355469	ML2_Dauno	0.648151	2.4434	0.638149	0.874747	0.617734	0.453774	0.892361	0.953509	0.56377	0.812499	ML2_Dauno	0.750649	-0.685857	0.750649	0.114441
Gene_213	-0.518146	0.37624	0.397203	ML2_AraC	-0.518146	2.43997	0.637701	0.875124	0.567803	0.435049	0.903762	1.01147	0.580653	0.798476	ML2_AraC	-0.94013	-0.94013	0.387137	0.468374
[truncated: 441 more rows]
